# Supplementary material for: Voltage-gated ion channels in cultured gill epithelia of rainbow trout, Oncorhynchus mykiss, change in transcript abundance with exposure to freshwater
Source: Comp Biochem Physiol A Mol Integr Physiol. Author manuscript; Available in PMC 2026 May 14. (PMC13173665; doi:10.1016/j.cbpa.2025.111835)
Supplement: 1 [file NIHMS2172237-supplement-1.xlsx]

## Sheet: all_L15_FW
	baseMean	log2FoldChange	lfcSE	stat	pvalue	padj	Name
XM_021601842.2	1245.28	-3.44596	0.0776199	-44.3953	0	0	tumor necrosis factor ligand superfamily member 15 (LOC110523275), mRNA
XM_036978743.1	18837.9	-1.5436	0.0320847	-48.1102	0	0	prostaglandin-endoperoxide synthase 2b (ptgs2b), mRNA
XM_036939957.1	1435.51	-3.15844	0.0940797	-33.5719	4.31086e-247	6.74852e-243	phospholipid phosphatase 3-like (LOC110512914), mRNA
NM_001160641.2	5544.63	-1.27763	0.0381778	-33.4653	1.54307e-245	1.81172e-241	CCAAT/enhancer binding protein (C/EBP), delta (cebpd), mRNA
XM_021620643.2	1403.14	-3.28299	0.104538	-31.4049	1.73644e-216	1.63101e-212	inhibin beta A chain (LOC110535572), mRNA
XM_021605478.2	21737.5	-1.91915	0.0667627	-28.7459	1.01982e-181	7.98244e-178	AN1-type zinc finger protein 5 (LOC110525406), mRNA
XR_005039323.1	1212.65	-1.60546	0.0564238	-28.4536	4.39402e-178	2.94801e-174	LIM domain kinase 1 (LOC110503880), transcript variant X2, misc_RNA
XM_036955215.1	1405.71	-2.38801	0.088757	-26.905	1.91829e-159	1.12613e-155	odd-skipped related transcription factor 1 (LOC110498210), mRNA
XM_021583392.2	11204.7	-1.53567	0.0576084	-26.6571	1.48241e-156	7.73553e-153	proheparin-binding EGF-like growth factor (LOC110504627), mRNA
XM_021590682.2	4728.29	-1.44309	0.0549195	-26.2765	3.55675e-152	1.67039e-148	LHFPL tetraspan subfamily member 2a protein (LOC110509667), transcript variant X1, mRNA
XM_021574245.2	3908.7	-0.996222	0.0385433	-25.8468	2.64324e-147	1.12852e-143	protein jagged-2 (LOC110497825), transcript variant X2, mRNA
XM_021622576.2	2284.51	-1.50184	0.0588716	-25.5105	1.50886e-143	5.90516e-140	cyclin-G2 (LOC110536901), mRNA
XM_021590749.2	839.147	-2.47345	0.0997338	-24.8005	8.84873e-136	3.19671e-132	tumor necrosis factor receptor superfamily member 10A (LOC110509702), mRNA
XM_021561151.2	3176.04	-3.50754	0.142178	-24.67	2.24277e-134	7.52355e-131	fos-related antigen 1 (LOC110488779), transcript variant X1, mRNA
XM_021582959.2	3814.34	-1.1808	0.0482109	-24.4923	1.78314e-132	5.58288e-129	ephexin-1 (LOC110504131), transcript variant X2, mRNA
XM_021593876.2	6380.94	-1.00328	0.0416705	-24.0765	4.40788e-128	1.29382e-124	SRY-box transcription factor 4b (sox4b), mRNA
XM_036945978.1	1837.8	-1.28182	0.0535024	-23.9582	7.59861e-127	2.09918e-123	myocyte-specific enhancer factor 2D homolog (LOC110487398), transcript variant X11, mRNA
XM_021613225.2	72347.1	-0.689168	0.0292085	-23.5948	4.3594e-123	1.13742e-119	laminin subunit gamma-2 (LOC110530302), mRNA
XM_021582068.2	11925	-1.69396	0.0718232	-23.5852	5.47454e-123	1.35319e-119	smoothelin-like protein 2 (LOC110503636), transcript variant X1, mRNA
XM_021613837.2	4761.38	-3.09069	0.131393	-23.5224	2.40472e-122	5.64676e-119	transglutaminase 1 like 1 (tgm1l1), transcript variant X2, mRNA
XR_002469880.2	2605.26	-1.31852	0.0561125	-23.4978	4.29673e-122	9.60914e-119	uncharacterized LOC110498850 (LOC110498850), ncRNA
XM_036951695.1	466.459	-2.84474	0.1215	-23.4135	3.11274e-121	6.64486e-118	OX-2 membrane glycoprotein (LOC110525040), mRNA
XM_021595399.2	1329.99	-1.29848	0.0568411	-22.8441	1.67329e-115	3.41672e-112	four and a half LIM domains protein 3 (LOC110517255), mRNA
XM_021609994.2	8204.19	-1.42227	0.0625101	-22.7527	1.35001e-114	2.64175e-111	prostacyclin synthase-like (LOC110528167), mRNA
XM_021594059.2	1197.34	-2.21228	0.0973126	-22.7337	2.0796e-114	3.90665e-111	RNA-binding protein MEX3A (LOC110514930), mRNA
XM_021605676.2	1679.13	-3.01882	0.133056	-22.6884	5.83689e-114	1.05432e-110	ral guanine nucleotide dissociation stimulator (LOC110525507), transcript variant X2, mRNA
XM_036937055.1	2938.67	-2.01063	0.0897104	-22.4124	2.9775e-111	5.17908e-108	zinc finger SWIM domain-containing protein 6 (LOC110536801), mRNA
XM_036942504.1	1740.68	-1.29848	0.0580012	-22.3871	5.25251e-111	8.80995e-108	nuclear distribution protein nudE-like 1-B (LOC118936532), mRNA
XM_021621090.2	4257.07	-1.30472	0.058571	-22.276	6.32173e-110	1.02377e-106	AN1-type zinc finger protein 5 (LOC110535800), transcript variant X2, mRNA
XM_021589299.2	41194.7	-0.498372	0.0227916	-21.8665	5.41746e-106	8.48085e-103	desmoglein-2 (LOC110508637), mRNA
XR_005051390.1	14878.3	-0.827384	0.0379514	-21.8011	2.26352e-105	3.42916e-102	ephrin-B2a (LOC110504857), transcript variant X3, misc_RNA
XM_021596003.2	2674.41	-3.23444	0.149183	-21.681	3.10071e-104	4.55068e-101	galanin receptor type 1 (LOC110518390), mRNA
XR_002475422.2	8041.76	-0.989655	0.0461103	-21.4628	3.46848e-102	4.93617e-99	uncharacterized LOC110536390 (LOC110536390), misc_RNA
XM_021604504.2	1145.12	-2.46474	0.115411	-21.3562	3.41393e-101	4.71564e-98	forkhead box C1-A-like (LOC110524659), mRNA
XM_021603113.2	4244.95	1.29337	0.0616484	20.9797	1.00487e-97	1.34836e-94	notch-regulated ankyrin repeat-containing protein A (LOC110523950), mRNA
XR_005052821.1	2001.68	-1.63579	0.0783995	-20.8648	1.11776e-96	1.45818e-93	tyrosine-protein kinase Fyn (LOC110529523), transcript variant X1, misc_RNA
XM_036980949.1	7164.38	-0.720325	0.0347876	-20.7064	3.03574e-95	3.85326e-92	DENN domain containing 2B (dennd2b), transcript variant X3, mRNA
XM_021589301.2	18339.4	-0.637233	0.0308448	-20.6593	8.0527e-95	9.95229e-92	desmocollin-2 (LOC110508638), transcript variant X2, mRNA
XM_036984492.1	2788.13	-1.12971	0.0550563	-20.5193	1.44907e-93	1.74498e-90	prostacyclin synthase (LOC110529007), mRNA
XM_021564419.2	1059.2	-1.42021	0.0694846	-20.4393	7.48719e-93	8.79071e-90	peroxisome biogenesis factor 10 (LOC110491043), mRNA
XM_036984253.1	3884.22	-1.3739	0.0675485	-20.3395	5.74839e-92	6.58457e-89	LIM and cysteine-rich domains protein 1 (LOC110528639), transcript variant X1, mRNA
XM_021621480.2	892.992	-3.93635	0.198663	-19.8142	2.24413e-87	2.50936e-84	early growth response 3 (egr3), mRNA
XM_021587455.2	5931.84	-1.74128	0.0894676	-19.4627	2.27544e-84	2.48521e-81	mRNA decay activator protein ZFP36 (LOC110507452), mRNA
XM_021613836.2	620.675	-4.0563	0.208486	-19.456	2.5917e-84	2.76629e-81	transglutaminase 1 like 1 (tgm1l1), transcript variant X1, mRNA
XM_036970273.1	364.51	-5.50907	0.286394	-19.236	1.8496e-82	1.93033e-79	regulator of cell cycle RGCC-like (si:dkey-27i16.2), mRNA
XM_021613549.2	3442.13	-1.01685	0.0529868	-19.1905	4.44059e-82	4.53365e-79	zinc finger protein SNAI2 (LOC110530468), mRNA
XM_021618234.2	1202.85	-1.5044	0.079313	-18.9679	3.14283e-80	3.14042e-77	lysophosphatidic acid receptor 6 (LOC110533743), mRNA
XM_021601078.2	1760.03	1.09645	0.0582306	18.8294	4.33545e-79	4.24188e-76	rho-related GTP-binding protein RhoV (LOC110522615), mRNA
XM_036942950.1	1843.69	-1.18368	0.0632835	-18.7044	4.55831e-78	4.3689e-75	nocturnin a (nocta), transcript variant X1, mRNA
XM_021569233.2	1856.19	-0.858361	0.0459963	-18.6615	1.01765e-77	9.55856e-75	P3 protein (LOC110494286), mRNA
XM_021619123.2	1647.56	-1.48169	0.0795004	-18.6375	1.59643e-77	1.47009e-74	spermine oxidase (LOC110534332), mRNA
XR_005035275.1	2140.81	-1.29507	0.069565	-18.6167	2.35132e-77	2.12361e-74	uncharacterized LOC118937866 (LOC118937866), ncRNA
XM_021581936.2	1379.59	-1.59813	0.0868522	-18.4006	1.30032e-75	1.15223e-72	inositol-trisphosphate 3-kinase C (LOC110503551), transcript variant X2, mRNA
XM_021589495.2	3545.51	-2.4454	0.133447	-18.3249	5.24121e-75	4.5583e-72	polo-like kinase 3 (Drosophila) (plk3), mRNA
XM_021583898.2	2278.52	-2.45411	0.134973	-18.1823	7.13059e-74	6.08874e-71	fos-related antigen 1 (LOC110504980), transcript variant X1, mRNA
XM_021602225.2	3352.04	-0.874865	0.0482299	-18.1395	1.55526e-73	1.30431e-70	tumor necrosis factor receptor superfamily, member a (tnfrsfa), mRNA
XM_021604590.2	3697.47	-1.20135	0.0666093	-18.0357	1.02135e-72	8.41518e-70	cellular communication network factor 1 (ccn1), mRNA
XM_021569538.2	2839.88	-1.85256	0.102778	-18.025	1.24091e-72	1.00479e-69	complement decay-accelerating factor, GPI-anchored (im:7151449), transcript variant X1, mRNA
XM_021578924.2	980.471	-1.86904	0.103794	-18.0072	1.71107e-72	1.36202e-69	NGFI-A-binding protein 1 (LOC110501389), mRNA
XM_021563084.2	476.824	-4.18772	0.233323	-17.9482	4.9586e-72	3.88126e-69	inhibin subunit beta Aa (inhbaa), mRNA
XM_036971395.1	4852.35	-0.990603	0.0555274	-17.8399	3.46354e-71	2.66658e-68	nectin-2 (LOC110512638), transcript variant X1, mRNA
XM_021569731.2	1546.04	-0.863331	0.0486191	-17.7571	1.51999e-70	1.15137e-67	zinc fingers and homeoboxes protein 3 (LOC110494559), mRNA
XM_036951698.1	885.38	-3.11113	0.175283	-17.7492	1.74961e-70	1.30427e-67	OX-2 membrane glycoprotein (LOC110525141), transcript variant X1, mRNA
NM_001124722.1	678.16	1.28953	0.0727969	17.714	3.26738e-70	2.39765e-67	inhibitor of DNA binding 1 (id1), mRNA
XM_036936481.1	3863.38	-2.07836	0.117787	-17.645	1.11156e-69	8.03126e-67	epigen-like (LOC118937416), mRNA
XM_021581826.2	2744.42	-1.37142	0.0780463	-17.5719	4.04423e-69	2.87777e-66	serine/threonine-protein kinase D2 (LOC110503492), transcript variant X1, mRNA
XM_021622664.2	5580.64	1.81735	0.106422	17.0768	2.20922e-65	1.54857e-62	notch-regulated ankyrin repeat-containing protein A (LOC110536980), mRNA
XM_036957622.1	1878.84	-1.59534	0.0935383	-17.0554	3.18459e-65	2.19942e-62	cyclin-dependent kinase inhibitor 1B (LOC110500225), transcript variant X1, mRNA
XM_021581935.2	4765.16	-1.74153	0.102247	-17.0326	4.7103e-65	3.20601e-62	inositol-trisphosphate 3-kinase C (LOC110503551), transcript variant X1, mRNA
XM_021615507.2	2075.94	-0.82639	0.0488389	-16.9207	3.16503e-64	2.12347e-61	MAP kinase-activated protein kinase 2 (LOC110531961), mRNA
XM_036959225.1	2571.52	1.5042	0.0894876	16.8091	2.09401e-63	1.38511e-60	G1/S-specific cyclin-D1 (LOC110499952), mRNA
XM_021556412.2	5049	-0.985415	0.0593421	-16.6057	6.33994e-62	4.1354e-59	immediate early response 2b (ier2b), mRNA
XM_021559104.2	14615.4	-0.43328	0.0264492	-16.3816	2.58721e-60	1.66446e-57	induced myeloid leukemia cell differentiation protein Mcl-1 homolog (LOC110487180), mRNA
NM_001281322.1	2740.27	-1.30216	0.0797884	-16.3201	7.09785e-60	4.50464e-57	caspase 8, apoptosis-related cysteine peptidase (casp8), mRNA
XM_036945636.1	2410.33	-2.24816	0.138095	-16.2798	1.3724e-59	8.59379e-57	cysteine-serine-rich nuclear protein 1b (csrnp1b), mRNA
XM_036958600.1	981.942	-1.13612	0.0699856	-16.2337	2.91414e-59	1.80079e-56	AF4/FMR2 family, member 3 (aff3), transcript variant X2, mRNA
XM_021609355.2	1618.1	-0.96612	0.059617	-16.2054	4.61499e-59	2.81479e-56	forkhead box protein J3 (LOC110527824), mRNA
XM_021623376.2	598.415	-1.91531	0.118233	-16.1995	5.08398e-59	3.06107e-56	lysophosphatidic acid receptor 6-like (LOC110537375), mRNA
XM_021599271.2	10589.6	-1.17729	0.0728374	-16.1633	9.15533e-59	5.44267e-56	protein-glutamine gamma-glutamyltransferase K (LOC110521601), mRNA
XM_021582536.2	1611.17	-0.750179	0.0466946	-16.0657	4.4418e-58	2.60756e-55	14-3-3 protein gamma-2-like (LOC110503905), mRNA
XM_021600481.2	6092.12	-2.05303	0.128103	-16.0264	8.35791e-58	4.84593e-55	cyclic AMP-dependent transcription factor ATF-3 (LOC110522249), transcript variant X2, mRNA
XM_036947427.1	1213.84	-1.17777	0.073601	-16.0021	1.23584e-57	7.07808e-55	transmembrane and coiled-coil domains protein 1 (LOC110492431), transcript variant X7, mRNA
XM_036953312.1	5424.05	-0.64431	0.0402744	-15.998	1.3193e-57	7.46503e-55	collagen alpha-1(XVI) chain (LOC110496558), transcript variant X5, mRNA
XM_021605954.2	4421.75	-3.09922	0.194345	-15.947	2.98704e-57	1.67004e-54	early growth response protein 3 (LOC110525641), mRNA
XM_021619497.2	5044.76	-1.93711	0.121588	-15.9317	3.8202e-57	2.11073e-54	docking protein 2 (LOC110534586), mRNA
XM_021574142.2	31902.2	-1.53506	0.0967018	-15.8741	9.57252e-57	5.22748e-54	ornithine decarboxylase 1 (LOC110497782), mRNA
XM_021617462.2	1315.43	-1.30114	0.082201	-15.8288	1.97009e-56	1.06349e-53	protein sprouty homolog 4 (LOC110533351), transcript variant X1, mRNA
XM_021602838.2	2383.38	-1.7486	0.110789	-15.7831	4.06562e-56	2.16975e-53	dual specificity protein phosphatase 4 (LOC110523806), mRNA
XM_036942358.1	4323.72	-1.06965	0.068303	-15.6603	2.82406e-55	1.49022e-52	immediate early response gene 2 protein-like (LOC118938430), mRNA
XM_036947850.1	28912.9	-0.764936	0.04893	-15.6333	4.32067e-55	2.25462e-52	filamin A, alpha (actin binding protein 280) (flna), transcript variant X3, mRNA
XM_021581976.2	16403.5	-1.3225	0.084714	-15.6114	6.08854e-55	3.14222e-52	mRNA decay activator protein ZFP36 (zgc:162730), mRNA
XM_036972375.1	3050.05	-1.7799	0.114046	-15.6069	6.53289e-55	3.3349e-52	Kruppel-like factor 5a (klf5a), mRNA
NM_001172499.1	10359.6	-1.05606	0.0680015	-15.53	2.17368e-54	1.09769e-51	CCAAT/enhancer binding protein delta2 (LOC100379114), mRNA
XM_036963424.1	1708.05	-0.693717	0.0448265	-15.4756	5.06796e-54	2.53204e-51	anti-apoptotic protein NR13 (LOC110514838), mRNA
XM_021564919.2	1424.79	3.24209	0.209679	15.4622	6.24357e-54	3.08656e-51	RAS, dexamethasone-induced 1 (rasd1), mRNA
XM_021613694.2	3817.97	-0.649007	0.0420198	-15.4452	8.1216e-54	3.97315e-51	transcription factor AP-1 (LOC110530532), mRNA
XM_021620592.2	15320.5	-0.930631	0.0604084	-15.4057	1.49968e-53	7.26094e-51	Kruppel-like factor 6a (klf6a), mRNA
XM_021569540.2	460.962	-2.25455	0.146485	-15.391	1.8824e-53	9.02091e-51	complement decay-accelerating factor, GPI-anchored (im:7151449), transcript variant X3, mRNA
XM_036941973.1	3126.55	-0.599956	0.0391789	-15.3132	6.23762e-53	2.95903e-50	meteorin-like protein (LOC110517069), mRNA
XM_021606472.2	16393.3	-0.621299	0.0405934	-15.3054	7.03334e-53	3.30314e-50	phospholipid phosphatase 1 (LOC110525945), mRNA
XM_021608528.2	2097.34	-1.16014	0.0758937	-15.2864	9.42129e-53	4.38081e-50	calcipressin-1 (LOC110527329), transcript variant X2, mRNA
XM_036967433.1	2722.75	-1.60901	0.105773	-15.2119	2.949e-52	1.35781e-49	tuftelin (LOC110537383), transcript variant X1, mRNA
XM_021600993.2	1502.61	-0.818989	0.0543994	-15.0551	3.19644e-51	1.44344e-48	prostaglandin E2 receptor EP2 subtype (LOC110522542), mRNA
XM_036949248.1	4881.29	-1.38042	0.0916903	-15.0553	3.18848e-51	1.44344e-48	dual specificity protein phosphatase 5 (LOC110495099), mRNA
XM_021578009.2	4575.63	-1.48302	0.098751	-15.0178	5.61655e-51	2.51215e-48	RING finger protein 227 (LOC110500591), mRNA
XM_036962822.1	10242	-0.923442	0.0617435	-14.9561	1.42134e-50	6.29732e-48	dishevelled associated activator of morphogenesis 1a (daam1a), transcript variant X1, mRNA
XM_036981443.1	27346.3	-1.55019	0.103735	-14.9437	1.71164e-50	7.51265e-48	cell surface glycoprotein 1-like (LOC110526793), mRNA
XR_005036001.1	2037.97	-1.41619	0.0950138	-14.9051	3.05546e-50	1.32867e-47	dual specificity protein phosphatase 1 (LOC110487960), transcript variant X3, misc_RNA
NM_001124382.1	1585.62	-1.32532	0.0889325	-14.9026	3.17013e-50	1.36589e-47	interleukin 11 (il11), mRNA
XM_021572087.2	2633.51	-1.10531	0.0747848	-14.7799	1.97562e-49	8.4348e-47	phosphatidylinositol 4-kinase beta (LOC110496283), mRNA
XM_021614003.2	4293.76	-0.732638	0.0496418	-14.7585	2.71279e-49	1.14778e-46	ras-related protein Rap-2b (LOC110530750), mRNA
XM_021611217.2	16709.3	-2.06501	0.140119	-14.7376	3.69806e-49	1.55068e-46	cyclooxygenase-2 (cox-2), transcript variant X1, mRNA
XM_021583899.2	4598.34	-2.36026	0.160526	-14.7033	6.14241e-49	2.55285e-46	fos-related antigen 1 (LOC110504980), transcript variant X2, mRNA
XM_021589599.2	2151.11	-1.47871	0.10119	-14.6132	2.31495e-48	9.53676e-46	cAMP-responsive element modulator (LOC110508783), transcript variant X3, mRNA
XM_021621612.2	1882.3	-0.927648	0.0635006	-14.6085	2.47981e-48	1.01271e-45	tuftelin 1a (tuft1a), transcript variant X1, mRNA
XR_005036002.1	2237.71	-1.63278	0.111899	-14.5915	3.18089e-48	1.28782e-45	dual specificity protein phosphatase 1 (LOC110487960), transcript variant X4, misc_RNA
XM_021572677.2	3829.18	-1.6002	0.109751	-14.5803	3.7484e-48	1.50461e-45	CCN family member 4 (LOC110496658), transcript variant X1, mRNA
XM_021609567.2	2899.19	-0.758336	0.0520271	-14.5758	4.00405e-48	1.59361e-45	uncharacterized LOC110527930 (LOC110527930), mRNA
XM_021576271.2	4335.87	-0.880172	0.0604035	-14.5715	4.26153e-48	1.68184e-45	tetratricopeptide repeat, ankyrin repeat and coiled-coil containing 2b (tanc2b), transcript variant X6, mRNA
XM_021584681.2	4315.9	-1.39619	0.0964786	-14.4715	1.83348e-47	7.17562e-45	CD276 antigen (LOC110505454), mRNA
NM_001124348.1	1763.42	-2.1247	0.147654	-14.3898	5.99755e-47	2.32784e-44	cyclooxygenase-2 (cox-2), mRNA
XM_036969317.1	1401.91	-1.21037	0.0842475	-14.3668	8.35654e-47	3.21686e-44	ETS domain-containing transcription factor ERF (LOC110509826), mRNA
XM_021560257.2	1760.08	-1.07263	0.0747751	-14.3448	1.14912e-46	4.38758e-44	cbp/p300-interacting transactivator 3 (LOC110488168), mRNA
XM_021574918.2	11043.5	-0.652826	0.0458168	-14.2486	4.57117e-46	1.73129e-43	arginase-2, mitochondrial (LOC110498289), mRNA
XM_021622624.2	788.079	-1.64966	0.116674	-14.1391	2.18135e-45	8.19557e-43	zinc finger and BTB domain-containing protein 7C (LOC110536943), transcript variant X1, mRNA
XM_021604008.2	3367.37	-1.23541	0.0877053	-14.086	4.63264e-45	1.72672e-42	dual specificity protein phosphatase 6 (LOC110524405), mRNA
XM_021597893.2	7352.08	-0.818288	0.0581826	-14.0641	6.31025e-45	2.3335e-42	discoidin, CUB and LCCL domain containing 2 (LOC110520514), transcript variant X3, mRNA
XM_036954968.1	1909.5	-0.768138	0.0547868	-14.0205	1.16779e-44	4.28469e-42	connector enhancer of kinase suppressor of ras 3 (LOC110498042), transcript variant X2, mRNA
XM_036964002.1	893.885	-1.77327	0.126599	-14.007	1.41315e-44	5.14474e-42	wee1-like protein kinase 1-A (LOC110506698), transcript variant X1, mRNA
XR_002468097.2	1287.72	-1.17346	0.0841084	-13.9517	3.06984e-44	1.10901e-41	uncharacterized LOC110486678 (LOC110486678), ncRNA
XM_021610196.2	2444.4	-1.59801	0.114919	-13.9056	5.86027e-44	2.10093e-41	tribbles homolog 2 (LOC110528269), transcript variant X1, mRNA
XM_021625038.2	4531.91	-1.38766	0.0999286	-13.8865	7.64478e-44	2.71992e-41	maternal B9.15 protein (LOC110538306), mRNA
XM_036941512.1	1703.06	-0.823139	0.0595677	-13.8186	1.96991e-43	6.95599e-41	cytohesin 3b (cyth3b), mRNA
NM_001124447.1	20040.5	-1.31652	0.0953945	-13.8008	2.51986e-43	8.83154e-41	CCAAT enhancer binding protein beta (cebpb), mRNA
XM_036952124.1	718.977	-0.929821	0.067587	-13.7574	4.59821e-43	1.59963e-40	serine/threonine-protein phosphatase 2A regulatory subunit B'' subunit alpha (LOC110497069), transcript variant X1, mRNA
NM_001172498.1	5031.07	-1.65001	0.120036	-13.746	5.38047e-43	1.858e-40	CCAAT/enhancer binding protein beta2 (LOC100379112), mRNA
XM_021603149.2	451.138	-3.58194	0.260939	-13.7271	6.98359e-43	2.39399e-40	Krueppel-like factor 4 (LOC110523966), transcript variant X3, mRNA
XM_021597385.2	2437.28	-1.29428	0.094838	-13.6473	2.09542e-42	7.1311e-40	Krueppel-like factor 7 (LOC110520223), mRNA
XM_036948108.1	3045.33	-0.492139	0.0361098	-13.629	2.69364e-42	9.10102e-40	ethanolamine-phosphate cytidylyltransferase-like (LOC118940023), mRNA
XM_021583886.2	4446.97	-0.814516	0.0598039	-13.6198	3.05484e-42	1.02477e-39	ligand of Numb protein X 2 (LOC110504969), transcript variant X2, mRNA
XM_036971014.1	1470.41	-1.54791	0.114044	-13.5728	5.80216e-42	1.93257e-39	sodium-dependent lysophosphatidylcholine symporter 1-B (LOC110487835), mRNA
XM_021576093.2	3956.46	-0.949864	0.0701648	-13.5376	9.37789e-42	3.10157e-39	zinc metalloproteinase-disintegrin-like batroxstatin-2 (LOC110499148), transcript variant X2, mRNA
XM_021604328.2	748.038	1.9952	0.147773	13.5017	1.52715e-41	5.01545e-39	ras-like protein family member 11B (LOC110524554), mRNA
XM_021583220.2	8076.4	-1.53087	0.114348	-13.3878	7.1237e-41	2.32332e-38	dual specificity phosphatase 1 (dusp1), mRNA
XM_021609350.2	3972.38	-0.399618	0.0299322	-13.3507	1.17268e-40	3.79819e-38	v-ski avian sarcoma viral oncogene homolog b (skib), mRNA
XM_036940686.1	8374.46	-1.34296	0.100602	-13.3493	1.196e-40	3.8472e-38	dispanin subfamily A member 2b (LOC110486040), mRNA
XM_036957767.1	1037.93	-1.48083	0.110937	-13.3485	1.20939e-40	3.8638e-38	trithorax group protein osa-like (LOC110515117), mRNA
XR_002468852.2	7547.3	-0.776077	0.0583142	-13.3085	2.0648e-40	6.55212e-38	uncharacterized LOC110491585 (LOC110491585), ncRNA
XM_036935195.1	11098.4	-1.13999	0.0858217	-13.2833	2.89401e-40	9.12177e-38	calponin-3 (LOC110535490), transcript variant X1, mRNA
XM_036946908.1	19443.2	-0.703818	0.0531092	-13.2523	4.37677e-40	1.37034e-37	retinoic acid receptor gamma-A (LOC110491992), transcript variant X15, mRNA
XM_021624739.2	4416.32	-1.1285	0.0853599	-13.2205	6.6832e-40	2.07861e-37	mucin-5AC (LOC110538128), transcript variant X3, mRNA
XM_021593909.2	13921.8	-0.415005	0.0314776	-13.1841	1.08304e-39	3.34632e-37	induced myeloid leukemia cell differentiation protein Mcl-1 (LOC110514588), mRNA
XM_036954054.1	1260.79	-1.44053	0.109426	-13.1644	1.40695e-39	4.31869e-37	dickkopf-related protein 2 (LOC110497321), mRNA
XM_021589923.2	3261.47	-0.558117	0.0427544	-13.054	6.02817e-39	1.83836e-36	Krueppel-like factor 9 (LOC110508991), mRNA
XM_036987190.1	2690.7	-1.7929	0.137817	-13.0093	1.08345e-38	3.28277e-36	uncharacterized protein LOC394209 homolog (sb:cb1058), mRNA
XM_021569994.2	6542.07	-0.73687	0.0566701	-13.0028	1.17946e-38	3.55078e-36	mitochondrial glutamate carrier 1 (LOC110494701), mRNA
XM_021582110.2	4182.52	-0.399303	0.0308481	-12.9442	2.53433e-38	7.58102e-36	myelin protein zero-like protein 2 (LOC110503667), mRNA
XM_021621226.2	1155.81	-1.07572	0.0831123	-12.9429	2.57617e-38	7.65743e-36	tumor necrosis factor ligand superfamily member 6 (LOC110535881), mRNA
XM_021605177.2	23780.5	-0.843462	0.0651787	-12.9408	2.65003e-38	7.82741e-36	immediate early response 3 (ier3), mRNA
XM_021617570.2	3864.55	-0.750365	0.0582982	-12.8712	6.54157e-38	1.92011e-35	protein transport protein Sec24A (LOC110533411), transcript variant X2, mRNA
XM_036967642.1	697.023	-1.17232	0.0911027	-12.8681	6.80607e-38	1.98534e-35	ephrin-A1b (efna1b), mRNA
XM_021599597.2	457.73	1.20128	0.0939888	12.7811	2.09179e-37	6.06411e-35	forkhead box protein Q1 (LOC110521759), mRNA
XM_021616299.2	4038.11	-0.880166	0.0688841	-12.7775	2.19029e-37	6.31072e-35	discs, large (Drosophila) homolog-associated protein 4a (dlgap4a), mRNA
XM_021602357.2	3110.29	-1.10778	0.0867041	-12.7766	2.21622e-37	6.34648e-35	zinc finger, AN1-type domain 5b (zfand5b), mRNA
XM_021600704.2	398.486	3.10174	0.242807	12.7745	2.27618e-37	6.47869e-35	sestrin 1 (sesn1), transcript variant X3, mRNA
XM_021589178.2	409.287	-2.4431	0.192915	-12.6641	9.34981e-37	2.64521e-34	protein Wnt-9a (LOC110508577), mRNA
XM_036964956.1	828.468	-1.71894	0.136004	-12.6388	1.28969e-36	3.62689e-34	salt-inducible kinase 2b (sik2b), mRNA
XM_021601575.2	2454.35	-0.54191	0.0430192	-12.5969	2.19521e-36	6.13665e-34	nuclear factor, interleukin 3 regulated (nfil3), transcript variant X1, mRNA
XM_021571973.2	5337.4	-0.543882	0.0433008	-12.5606	3.4786e-36	9.6668e-34	carcinoembryonic antigen-related cell adhesion molecule 1 (LOC110496206), transcript variant X1, mRNA
XM_036980541.1	2286.56	0.478824	0.0382017	12.5341	4.85845e-36	1.34219e-33	protein kinase C and casein kinase II substrate protein 3 (LOC110526192), transcript variant X1, mRNA
XM_021573462.2	10511	-0.44641	0.0357364	-12.4917	8.28335e-36	2.27497e-33	transmembrane protein 154 (tmem154), mRNA
XM_021563886.2	636.894	-1.2946	0.103841	-12.4672	1.12721e-35	3.07779e-33	lysine-specific demethylase 7B (LOC110490481), mRNA
XM_036982555.1	2503.94	-2.82049	0.22653	-12.4508	1.38396e-35	3.75701e-33	histone deacetylase 4 (LOC110528724), transcript variant X4, mRNA
XM_021568977.2	610.032	-5.57192	0.447891	-12.4404	1.57799e-35	4.25913e-33	nuclear receptor subfamily 4 group A member 1 (LOC110494169), mRNA
XM_021613991.2	334.852	-3.61688	0.290951	-12.4312	1.76854e-35	4.74615e-33	calcium/calmodulin-dependent protein kinase II inhibitor 2 (LOC110530735), mRNA
XM_021618954.2	1663.97	-0.926992	0.0746301	-12.4212	2.00629e-35	5.35361e-33	forkhead box protein O1-A (LOC110534227), mRNA
XM_021588719.2	1577.69	-1.0137	0.0816449	-12.416	2.14101e-35	5.6808e-33	protein-lysine 6-oxidase (LOC110508305), mRNA
XM_021557790.2	859.171	-2.00963	0.162239	-12.3868	3.08062e-35	8.128e-33	transcription factor MafK (LOC110486304), transcript variant X2, mRNA
XM_021597112.2	835.332	-1.93202	0.156157	-12.3723	3.69028e-35	9.68213e-33	E3 ubiquitin-protein ligase Siah1 (LOC110520078), transcript variant X1, mRNA
XM_036933253.1	3330.77	-0.405981	0.0328544	-12.357	4.4668e-35	1.16544e-32	cationic amino acid transporter 3 (LOC110534152), mRNA
XM_036968745.1	469.01	-1.39852	0.113415	-12.331	6.16447e-35	1.59949e-32	interleukin-11 (LOC110509048), transcript variant X1, mRNA
XM_021618523.2	26708.2	-0.438145	0.0356091	-12.3043	8.58823e-35	2.21614e-32	claudin-7-B (LOC110533934), mRNA
XM_036987099.1	917.69	-1.0187	0.0828089	-12.3018	8.85995e-35	2.27376e-32	F-box/WD repeat-containing protein 7-like (LOC110498423), transcript variant X3, mRNA
XM_021599484.2	8161.51	-0.844211	0.0687533	-12.2788	1.17677e-34	3.00357e-32	regulator of G-protein signaling 8 (si:ch211-117l17.6), mRNA
XM_021569144.2	4094.55	-0.960758	0.0782709	-12.2748	1.23734e-34	3.14111e-32	nuclear receptor subfamily 1 group D member 1 (LOC110494235), mRNA
XM_021611391.2	801.469	-3.09529	0.252662	-12.2507	1.66564e-34	4.20564e-32	proto-oncogene c-Fos (LOC110529274), transcript variant X1, mRNA
XM_036951736.1	2280.02	-1.48334	0.121327	-12.226	2.25796e-34	5.67074e-32	dual specificity phosphatase 8a (dusp8a), transcript variant X4, mRNA
XM_021615015.2	1250.79	-0.774914	0.06349	-12.2053	2.91315e-34	7.27729e-32	oocyte zinc finger protein XlCOF6 (LOC110531695), mRNA
XM_021609227.2	5809.78	-0.435197	0.03581	-12.1529	5.53426e-34	1.37519e-31	plakophilin 1b (pkp1b), mRNA
XM_021571152.2	1452.33	-0.931724	0.0770101	-12.0987	1.07255e-33	2.65113e-31	heparan-sulfate 6-O-sulfotransferase 1-A (LOC110495749), mRNA
XM_021608324.2	3386.5	-1.54545	0.127953	-12.0783	1.37545e-33	3.38201e-31	filamin A-interacting protein 1-like (LOC110527185), transcript variant X4, mRNA
XM_036943775.1	733.642	-3.06565	0.253902	-12.0742	1.44642e-33	3.53801e-31	ribosomal protein S6 kinase alpha-3 (LOC110489631), transcript variant X1, mRNA
XM_021565631.2	708.031	1.44444	0.119645	12.0727	1.47301e-33	3.58438e-31	transcription factor HES-4-A (LOC110491838), mRNA
XM_021580367.2	639.43	-1.72321	0.142748	-12.0717	1.49063e-33	3.60854e-31	C-Jun-amino-terminal kinase-interacting protein 1 (LOC110502383), partial mRNA
XM_021624706.2	16280.6	-0.751437	0.0622602	-12.0693	1.53439e-33	3.69545e-31	eukaryotic translation initiation factor 1 (LOC110538108), mRNA
XM_036951879.1	1572.61	-0.576806	0.0479668	-12.0251	2.6228e-33	6.28455e-31	mid1-interacting protein 1-B-like (LOC118941099), mRNA
XM_021615804.2	1597.32	-1.90753	0.158976	-11.9988	3.60324e-33	8.58998e-31	ERBB receptor feedback inhibitor 1 (LOC110532154), transcript variant X2, mRNA
XM_021609827.2	1084.73	-0.745585	0.0621504	-11.9965	3.70809e-33	8.79528e-31	ethanolamine kinase 1 (LOC110528043), transcript variant X2, mRNA
XM_036951696.1	777.125	-2.72922	0.22775	-11.9834	4.34201e-33	1.02471e-30	OX-2 membrane glycoprotein-like (LOC110517156), transcript variant X1, mRNA
XM_021609828.2	2140.13	-1.0266	0.085802	-11.9648	5.43286e-33	1.27574e-30	EF-hand and coiled-coil domain-containing protein 1 (si:ch211-112f3.4), mRNA
XM_021601733.2	1959.61	0.666399	0.0557069	11.9626	5.57978e-33	1.30372e-30	immediate early response 5-like (ier5l), mRNA
XM_036943278.1	2699.73	-1.53254	0.128207	-11.9537	6.20862e-33	1.44347e-30	proheparin-binding EGF-like growth factor (LOC110487775), mRNA
XM_036982363.1	677.777	-3.06601	0.256566	-11.9502	6.47865e-33	1.49883e-30	OX-2 membrane glycoprotein-like (LOC118965234), mRNA
XM_021588109.2	1481.36	-2.19174	0.183633	-11.9355	7.73309e-33	1.78028e-30	voltage-dependent calcium channel beta subunit-associated regulatory protein (LOC110507802), mRNA
XM_021602558.2	1136.1	-0.800434	0.0671394	-11.922	9.09285e-33	2.08311e-30	uncharacterized protein LOC336380 homolog (si:dkey-242g16.2), transcript variant X2, mRNA
XM_021564479.2	1307.87	-1.12703	0.0945959	-11.9142	9.98305e-33	2.27594e-30	protein Wnt-7a (LOC110491124), mRNA
XM_036974231.1	2037.82	-1.61551	0.135636	-11.9106	1.04173e-32	2.36348e-30	glutaminase b (glsb), transcript variant X7, mRNA
XM_021559484.2	8480.05	-0.464158	0.0389847	-11.9062	1.09925e-32	2.48199e-30	uncharacterized LOC118936288 (LOC118936288), mRNA
XM_036935047.1	1230.17	-2.43717	0.2048	-11.9003	1.17943e-32	2.65028e-30	ribosomal protein S6 kinase alpha-3 (LOC110516493), transcript variant X2, mRNA
XM_036947661.1	3271.82	-2.01054	0.1692	-11.8826	1.45734e-32	3.25917e-30	protein FAM110A (LOC110492638), transcript variant X3, mRNA
XM_036964465.1	36288.9	-1.44065	0.121368	-11.87	1.69439e-32	3.77134e-30	cell surface glycoprotein 1-like (LOC118944538), mRNA
XM_021615988.2	1930.62	-1.65029	0.139095	-11.8644	1.81117e-32	4.01226e-30	protein FAM110B (LOC110532255), transcript variant X5, mRNA
XM_036933884.1	2177.77	-1.2319	0.103879	-11.859	1.9323e-32	4.2605e-30	microtubule-associated tumor suppressor 1 homolog A (LOC110497292), transcript variant X4, mRNA
XM_036944471.1	9126.86	-0.976608	0.0824349	-11.847	2.22978e-32	4.89342e-30	nascent polypeptide-associated complex subunit alpha, muscle-specific form (LOC110490738), mRNA
XM_021613247.2	10093.4	-1.22842	0.103868	-11.8267	2.84232e-32	6.20868e-30	serine/threonine-protein kinase PLK3 (LOC110530313), mRNA
XM_036950402.1	3623.88	-0.600987	0.0508212	-11.8255	2.88143e-32	6.26497e-30	core 1 synthase, glycoprotein-N-acetylgalactosamine 3-beta-galactosyltransferase, 1b (c1galt1b), transcript variant X1, mRNA
XM_036941198.1	27006.5	-0.778197	0.0659142	-11.8062	3.62518e-32	7.84576e-30	zyxin (zyx), transcript variant X2, mRNA
XM_036941044.1	31209.6	-0.294925	0.0251353	-11.7335	8.58335e-32	1.84912e-29	myoferlin (LOC110485171), mRNA
XM_021614853.2	2944.02	-1.2287	0.104941	-11.7085	1.1529e-31	2.47236e-29	purine nucleoside phosphorylase (LOC110531584), mRNA
XM_036968965.1	12800.1	-0.623916	0.0533024	-11.7052	1.1985e-31	2.55848e-29	zyxin-like (LOC110520911), transcript variant X2, mRNA
XM_036963055.1	124178	-0.424117	0.0362362	-11.7042	1.21276e-31	2.57719e-29	apolipoprotein E (apoe), transcript variant X1, mRNA
XM_021564155.2	11476.4	-0.505015	0.0431588	-11.7013	1.25497e-31	2.65489e-29	pleckstrin homology-like domain, family A, member 2 (phlda2), mRNA
XM_021624093.2	3715.03	-0.683932	0.058518	-11.6875	1.4759e-31	3.10825e-29	PDZ and LIM domain protein 4 (LOC110537739), mRNA
XM_021581608.2	1438.06	-1.18389	0.10135	-11.6812	1.59074e-31	3.33516e-29	ras-related protein Rap-2b (LOC110503242), transcript variant X1, mRNA
XM_021612001.2	6218.82	-1.25596	0.107655	-11.6665	1.89067e-31	3.94637e-29	activating transcription factor 3 (atf3), mRNA
XM_036968576.1	47277.4	-0.492836	0.0423467	-11.6381	2.63785e-31	5.48159e-29	tyrosine-protein kinase ABL2 (LOC110521572), transcript variant X4, mRNA
XM_036957362.1	1046.36	1.11943	0.096355	11.6178	3.34659e-31	6.92375e-29	leucine-rich repeats and immunoglobulin-like domains protein 3 (LOC110500082), mRNA
XM_021557649.2	1002.66	-1.55813	0.134305	-11.6014	4.0525e-31	8.34744e-29	ADP-ribosylation factor-like protein 5B (LOC110486217), transcript variant X1, mRNA
NM_001124228.1	26025	-1.28179	0.110645	-11.5848	4.92365e-31	1.00976e-28	heat shock protein 70a (hsp70a), mRNA
XM_036969433.1	1219.68	-1.42738	0.123287	-11.5777	5.34641e-31	1.09169e-28	wee1-like protein kinase 1-A (LOC110521275), mRNA
XM_021572227.2	1853.59	-1.47121	0.127083	-11.5768	5.40373e-31	1.09862e-28	protein Jumonji (LOC110496365), transcript variant X1, mRNA
XM_021615050.2	3024.81	-2.55145	0.220904	-11.5501	7.37586e-31	1.4931e-28	E3 ubiquitin-protein ligase-like (si:ch73-335l21.4), mRNA
XM_021587378.2	374.853	-5.21006	0.45119	-11.5474	7.61028e-31	1.53394e-28	protein fosB (LOC110507403), mRNA
XM_021590697.2	11847.4	-1.06887	0.0926871	-11.532	9.09825e-31	1.82603e-28	coagulation factor II (thrombin) receptor-like 1, tandem duplicate 2 (f2rl1.2), mRNA
XR_002470119.2	1978.71	-0.67347	0.0585137	-11.5096	1.18015e-30	2.35849e-28	uncharacterized LOC110500534 (LOC110500534), ncRNA
XM_036956430.1	12680.6	-0.8555	0.0743754	-11.5025	1.28208e-30	2.55134e-28	CD44 antigen (LOC110502122), mRNA
XM_021624131.2	2513.36	-1.36864	0.119056	-11.4958	1.38546e-30	2.74543e-28	AF4/FMR2 family member 4 (LOC110537760), transcript variant X1, mRNA
XM_021598681.2	575.721	-1.01018	0.0880185	-11.4769	1.72327e-30	3.4005e-28	protein PML (LOC110521242), mRNA
XM_036975048.1	498.39	-2.71017	0.236581	-11.4556	2.20541e-30	4.33368e-28	serine/threonine-protein kinase SIK2 (LOC110520496), mRNA
XM_036960766.1	1222.04	-1.14423	0.0999683	-11.4459	2.4643e-30	4.82222e-28	cdc42 effector protein 4 (LOC110502954), transcript variant X2, mRNA
XM_021601661.2	1841.85	-2.20438	0.192654	-11.4422	2.57355e-30	5.01511e-28	elongation of very long chain fatty acids protein 7 (LOC110523186), transcript variant X1, mRNA
XM_036948927.1	453.499	-3.29379	0.287873	-11.4418	2.5846e-30	5.01583e-28	phospholipid phosphatase 3-like (LOC118940264), mRNA
XM_021567060.2	2422.87	-0.989847	0.0865458	-11.4373	2.7236e-30	5.24226e-28	partitioning defective 6 homolog beta (LOC110492634), transcript variant X2, mRNA
XM_021607869.2	4471.72	-0.457593	0.0400079	-11.4376	2.71351e-30	5.24226e-28	talin rod domain-containing protein 1 (LOC110526712), mRNA
XM_021561135.2	5922.14	-0.551569	0.0482584	-11.4295	2.97832e-30	5.70913e-28	ligand of numb-protein X 2b (lnx2b), transcript variant X1, mRNA
XM_021609100.2	57500.2	-0.753088	0.0662053	-11.375	5.56725e-30	1.06285e-27	syndecan 4 (sdc4), mRNA
XM_036941144.1	47476.6	-0.329233	0.0289839	-11.3592	6.67658e-30	1.26947e-27	epithelial membrane protein 2 (LOC110486458), transcript variant X2, mRNA
XM_021579453.2	4993.1	-2.09268	0.184445	-11.3458	7.78032e-30	1.46745e-27	TNF superfamily member 11 (tnfsf11), mRNA
XM_021579725.2	5902.68	-0.868812	0.0765748	-11.3459	7.77023e-30	1.46745e-27	rho-related GTP-binding protein RhoE (LOC110501874), mRNA
XM_021611762.2	4139.54	-0.42928	0.0379078	-11.3243	9.94599e-30	1.86841e-27	tyrosine-protein kinase SRK2 (LOC110529518), mRNA
XM_036967854.1	1551.84	-1.48246	0.131248	-11.2952	1.38667e-29	2.59457e-27	glutamine-fructose-6-phosphate transaminase 2 (gfpt2), mRNA
XM_036957906.1	5269.58	-0.354669	0.0314182	-11.2886	1.49327e-29	2.78294e-27	matrix metallopeptidase 14a (membrane-inserted) (mmp14a), mRNA
XM_021624640.2	655.592	-1.60845	0.142808	-11.263	1.99749e-29	3.7079e-27	retinoic acid receptor, alpha b (rarab), transcript variant X2, mRNA
XM_021579029.2	1439.05	-1.72174	0.153015	-11.2521	2.26132e-29	4.18113e-27	homeobox protein Dlx2a (LOC110501453), mRNA
XM_036961677.1	4376.85	-0.821083	0.0730238	-11.2441	2.47735e-29	4.5626e-27	ephrin-A1-like (LOC118936591), partial mRNA
XM_021615601.2	1157.95	0.773453	0.0688312	11.2369	2.68513e-29	4.92596e-27	protein kinase C-binding protein 1 (LOC110532017), transcript variant X6, mRNA
XM_036986594.1	844.18	-1.61474	0.143935	-11.2185	3.30806e-29	6.04513e-27	cysteine/serine-rich nuclear protein 1 (LOC110530840), transcript variant X2, mRNA
XM_036973727.1	85396	-0.296718	0.0264636	-11.2123	3.54808e-29	6.4586e-27	actin, cytoplasmic 1 (LOC110512094), mRNA
XM_021621095.2	782.579	-0.953887	0.0851006	-11.2089	3.68568e-29	6.68318e-27	abhydrolase domain containing 17B, depalmitoylase (abhd17b), transcript variant X1, mRNA
XM_021582191.2	1693.69	-1.76536	0.15755	-11.2051	3.84931e-29	6.95304e-27	serine/threonine-protein kinase PAK 4 (LOC110503714), transcript variant X2, mRNA
XM_021589057.2	1455.74	-1.00535	0.0901466	-11.1524	6.96748e-29	1.25372e-26	nuclear factor of activated T-cells, cytoplasmic 4 (LOC110508500), mRNA
XM_021619011.2	4356.54	-0.691846	0.0622557	-11.113	1.08472e-28	1.94439e-26	finTRIM family, member 82 (ftr82), mRNA
XM_036983367.1	1522.13	-1.5623	0.140675	-11.1058	1.17607e-28	2.10011e-26	FERM domain-containing protein 4B (LOC110527879), transcript variant X3, mRNA
XM_036940226.1	4215.37	-1.19769	0.107853	-11.1048	1.18882e-28	2.11484e-26	dual specificity protein phosphatase 5 (LOC110493322), mRNA
XM_021600803.2	3877.26	-0.439342	0.0396418	-11.0828	1.52032e-28	2.69436e-26	unc-45 myosin chaperone A (unc45a), mRNA
XR_005034831.1	1751.52	-1.11859	0.100996	-11.0756	1.64805e-28	2.90973e-26	UDP-glucose ceramide glucosyltransferase (ugcg), transcript variant X2, misc_RNA
XM_021584500.2	834.92	-1.55993	0.140952	-11.0672	1.81053e-28	3.18463e-26	Krueppel-like factor 11 (LOC110505325), transcript variant X1, mRNA
XM_036940574.1	7176.11	-1.30193	0.117922	-11.0406	2.43497e-28	4.26702e-26	tensin-4 (LOC110485900), mRNA
XM_021624736.2	998.674	-13.3523	1.21023	-11.0328	2.65424e-28	4.63397e-26	mucin-5AC (LOC110538128), transcript variant X1, mRNA
XM_036982575.1	708.471	0.732713	0.0664263	11.0305	2.72459e-28	4.73918e-26	carboxy-terminal domain RNA polymerase II polypeptide A small phosphatase 1 (LOC110528846), mRNA
XM_036944382.1	9807.6	-1.04896	0.095261	-11.0115	3.36543e-28	5.83225e-26	nectin-2 (si:ch73-22o12.1), transcript variant X3, mRNA
XM_036975235.1	334.477	-2.33488	0.213056	-10.959	6.01816e-28	1.03911e-25	NGFI-A-binding protein 1 (LOC110504820), mRNA
XM_036946945.1	688.07	12.9516	1.18206	10.9569	6.16034e-28	1.05976e-25	v-src avian sarcoma (Schmidt-Ruppin A-2) viral oncogene homolog (src), transcript variant X4, mRNA
XM_021560274.2	3078.34	-1.06045	0.0969097	-10.9427	7.20406e-28	1.23479e-25	phosphatase and actin regulator 4A (LOC110488181), transcript variant X2, mRNA
XM_036990295.1	2062.78	-0.73167	0.0672225	-10.8843	1.36955e-27	2.33889e-25	F-box/WD repeat-containing protein 11 (LOC110533895), transcript variant X1, mRNA
XM_036971931.1	6270.96	0.288566	0.0265776	10.8575	1.83758e-27	3.12681e-25	methylsterol monooxygenase 1 (LOC110515426), transcript variant X1, mRNA
XM_021580937.2	6579.97	-0.670286	0.0618651	-10.8346	2.35881e-27	3.99925e-25	protein FAM83B (LOC110502698), mRNA
NM_001281366.1	875.433	-1.06291	0.0981202	-10.8327	2.40941e-27	4.07034e-25	transforming growth factor, beta 1a (tgfb1a), mRNA
XM_021600044.2	8245.27	-0.896471	0.0827888	-10.8284	2.52505e-27	4.25041e-25	PR domain zinc finger protein 1-like (LOC110522002), mRNA
XM_036951735.1	1022.97	0.820928	0.0758588	10.8218	2.71457e-27	4.55311e-25	uncharacterized LOC110497032 (LOC110497032), mRNA
XM_036939191.1	1341.38	-1.40691	0.130178	-10.8076	3.16859e-27	5.29572e-25	suppressor of cytokine signaling 3-like (LOC118937780), mRNA
XM_021560741.2	394.698	-1.06747	0.0987758	-10.807	3.19089e-27	5.31407e-25	serine/threonine-protein kinase dyf-5 (LOC110488508), mRNA
XM_021609098.2	2470.7	-0.734584	0.0680715	-10.7914	3.78162e-27	6.27561e-25	family with sequence similarity 83 member C (fam83c), mRNA
XM_021561185.2	1615.06	-1.32446	0.123393	-10.7337	7.06983e-27	1.16911e-24	protein argonaute-3 (LOC110488787), transcript variant X2, mRNA
XM_036941537.1	1282.1	-1.10473	0.103018	-10.7237	7.87948e-27	1.29843e-24	E3 SUMO-protein ligase CBX4 (LOC110486813), mRNA
XM_021581946.2	715.207	-12.8708	1.20044	-10.7217	8.04939e-27	1.32179e-24	FBJ murine osteosarcoma viral oncogene homolog B (fosb), transcript variant X1, mRNA
XM_021611488.2	8479.53	-0.551198	0.0514149	-10.7206	8.14729e-27	1.3332e-24	serine peptidase inhibitor, Kunitz type 1 b (spint1b), transcript variant X1, mRNA
XM_021577498.2	3298.19	-1.47577	0.137711	-10.7165	8.51712e-27	1.38888e-24	apoptosis facilitator Bcl-2-like protein 14 (LOC110500245), mRNA
XM_036952023.1	4808.78	-1.25866	0.117473	-10.7145	8.70682e-27	1.41002e-24	prostaglandin F2 receptor negative regulator (LOC110497062), transcript variant X1, mRNA
XM_036984401.1	495.917	-2.57687	0.240504	-10.7145	8.70617e-27	1.41002e-24	OX-2 membrane glycoprotein-like (LOC110517952), mRNA
XM_021615348.2	286.31	-2.04517	0.190905	-10.7131	8.83766e-27	1.4263e-24	arylsulfatase J (LOC110531871), mRNA
XM_021620377.2	2382.12	-0.741935	0.0695312	-10.6705	1.39822e-26	2.24884e-24	phospholipase D1 (LOC110535397), transcript variant X2, mRNA
XM_021584322.2	8702.54	-0.840565	0.0789222	-10.6506	1.73327e-26	2.77821e-24	FOS like 2, AP-1 transcription factor subunit (fosl2), transcript variant X1, mRNA
XM_036966263.1	2876.87	-0.519868	0.0489102	-10.629	2.18388e-26	3.48856e-24	E3 ubiquitin-protein ligase ZNRF1 (LOC110508499), transcript variant X1, mRNA
XM_021618795.2	1412.98	-1.13178	0.10649	-10.628	2.20705e-26	3.51362e-24	ubiquitin-conjugating enzyme E2 D2 (LOC110534117), transcript variant X1, mRNA
XM_021605561.2	773.76	-12.9844	1.22459	-10.6031	2.88348e-26	4.57499e-24	major facilitator superfamily domain containing 10 (mfsd10), transcript variant X2, mRNA
XM_036939488.1	1654.89	-0.78674	0.0743631	-10.5797	3.7007e-26	5.85184e-24	meteorin-like protein (LOC110538879), mRNA
XM_036937096.1	4138.98	-0.733409	0.0694883	-10.5544	4.84642e-26	7.63783e-24	metastasis-associated in colon cancer protein 1-like (LOC118936301), transcript variant X3, mRNA
XM_021589601.2	1874.54	-0.711529	0.0674504	-10.5489	5.13835e-26	8.04391e-24	uncharacterized LOC110508782 (LOC110508782), mRNA
XM_036938578.1	1704.18	-0.723793	0.068612	-10.5491	5.13047e-26	8.04391e-24	transcription activator BRG1 (LOC110538485), transcript variant X1, mRNA
XM_021613182.2	1933.95	0.650392	0.061686	10.5436	5.43833e-26	8.48523e-24	receptor-type tyrosine-protein phosphatase N2 (LOC110530265), mRNA
XM_021589099.2	4091.67	-0.649591	0.0618126	-10.509	7.8484e-26	1.2205e-23	transcription factor AP-1 (LOC110508530), mRNA
XM_036949334.1	1683.62	-0.736998	0.0702383	-10.4928	9.31919e-26	1.44444e-23	ral guanine nucleotide dissociation stimulator-like 1 (LOC110487281), transcript variant X3, mRNA
XM_036956256.1	2459.2	-0.937947	0.0894061	-10.4909	9.51595e-26	1.47009e-23	ras association domain-containing protein 7 (LOC110496993), transcript variant X2, mRNA
XM_036936234.1	903.048	-0.872266	0.0831944	-10.4847	1.01598e-25	1.56441e-23	G protein-coupled receptor kinase 5 (LOC110536318), transcript variant X1, mRNA
XM_036976097.1	3457.81	-0.371735	0.0354865	-10.4754	1.12078e-25	1.72014e-23	heterogeneous nuclear ribonucleoprotein U (LOC110521077), mRNA
XM_021567684.2	2582.25	-1.14613	0.109645	-10.453	1.41895e-25	2.17067e-23	wingless-type MMTV integration site family, member 7Bb (wnt7bb), transcript variant X2, mRNA
XM_021590947.2	1439.07	-0.795305	0.0761755	-10.4404	1.62084e-25	2.46843e-23	G-protein-signaling modulator 1 (LOC110509822), transcript variant X2, mRNA
XR_005034221.1	1297.74	-1.21297	0.116182	-10.4402	1.62411e-25	2.46843e-23	uncharacterized LOC110534568 (LOC110534568), ncRNA
XM_021589288.2	442.239	12.3144	1.18323	10.4075	2.29207e-25	3.47241e-23	tensin-3 (LOC110508633), transcript variant X1, mRNA
XM_021587421.2	2239.6	0.841256	0.0808733	10.4021	2.42411e-25	3.66064e-23	ras homolog family member Ub (rhoub), mRNA
XM_021598775.2	3329.41	-1.06141	0.102186	-10.387	2.84224e-25	4.2783e-23	dual specificity protein phosphatase 8 (LOC110521303), transcript variant X3, mRNA
XM_021598179.2	194.556	2.38493	0.229703	10.3827	2.97387e-25	4.46214e-23	nuclear receptor subfamily 2, group F, member 2 (nr2f2), transcript variant X1, mRNA
NM_001165249.1	884.124	-1.13209	0.109186	-10.3684	3.45371e-25	5.16561e-23	Interferon-induced transmembrane protein 3 (ifm3), mRNA
XM_036954533.1	3856.45	-1.67201	0.161361	-10.3619	3.69438e-25	5.50803e-23	breast cancer anti-estrogen resistance protein 1 (LOC110494902), transcript variant X3, mRNA
XM_021616397.2	425.938	-2.45826	0.237255	-10.3613	3.7206e-25	5.52957e-23	tumor necrosis factor receptor superfamily member 9 (LOC110532464), mRNA
XM_036969970.1	543.102	-12.4735	1.2043	-10.3574	3.87214e-25	5.73663e-23	rho-related GTP-binding protein RhoG-like (LOC110504367), transcript variant X2, mRNA
XM_036979697.1	16567.4	-0.534435	0.0516209	-10.3531	4.05253e-25	5.98501e-23	refilin A (rflna), transcript variant X2, mRNA
XM_021615214.2	350.853	-2.05894	0.199018	-10.3455	4.38727e-25	6.45905e-23	deltex 4, E3 ubiquitin ligase a (dtx4a), transcript variant X2, mRNA
XM_021615896.2	22221.5	-0.648056	0.0627575	-10.3264	5.35511e-25	7.8593e-23	EF-hand domain family, member D2 (efhd2), mRNA
XM_036963080.1	1701.6	-0.523113	0.0506663	-10.3247	5.44937e-25	7.97272e-23	ArfGAP with SH3 domain, ankyrin repeat and PH domain 2a (asap2a), transcript variant X7, mRNA
XM_036976355.1	402.921	-2.8153	0.273157	-10.3065	6.58332e-25	9.60184e-23	proto-oncogene c-Fos (LOC110522641), mRNA
XM_036936127.1	3124.55	0.514065	0.0498929	10.3034	6.80364e-25	9.89245e-23	SET domain containing 2, histone lysine methyltransferase (setd2), transcript variant X2, mRNA
XM_021599206.2	4018.35	-1.44259	0.140231	-10.2873	8.04313e-25	1.16586e-22	tyrosine-protein kinase ABL2 (LOC110521572), transcript variant X2, mRNA
XM_036948309.1	120.924	-5.00023	0.486891	-10.2697	9.64833e-25	1.39423e-22	uncharacterized LOC110514169 (LOC110514169), mRNA
XM_036963118.1	558.184	-0.878279	0.0855768	-10.263	1.03395e-24	1.48952e-22	ezrin a (ezra), mRNA
XM_021589290.2	452.86	-12.2111	1.19104	-10.2524	1.15414e-24	1.65725e-22	tensin-3 (LOC110508633), transcript variant X2, mRNA
XM_036966795.1	2104.18	-0.597551	0.0582854	-10.2521	1.15743e-24	1.65725e-22	elongation of very long chain fatty acids protein 1-like (LOC110508661), transcript variant X1, mRNA
XM_036949169.1	1556.35	-0.661722	0.0646277	-10.239	1.32619e-24	1.8931e-22	protein FAM83F-like (LOC118940342), mRNA
XM_036977446.1	8262.82	-0.626119	0.0611735	-10.2351	1.38014e-24	1.96415e-22	PDZ and LIM domain 5b (pdlim5b), transcript variant X2, mRNA
XM_021614033.2	1595.92	-0.660373	0.0645946	-10.2233	1.55881e-24	2.21172e-22	purine nucleoside phosphorylase (LOC110530769), mRNA
XM_021559905.2	2412.8	-0.376402	0.0369645	-10.1828	2.36641e-24	3.34747e-22	transformer-2 protein homolog alpha (LOC110487974), mRNA
XM_021561590.2	53970.4	-0.353666	0.0347442	-10.1791	2.45756e-24	3.46598e-22	leucine-rich repeat neuronal protein 4 (LOC110489040), mRNA
XM_021561486.2	1357.78	-1.59588	0.1568	-10.1778	2.49212e-24	3.50419e-22	four and a half LIM domains protein 3 (LOC110488976), transcript variant X1, mRNA
XM_021606832.2	551.973	-12.4968	1.22901	-10.1682	2.75028e-24	3.85564e-22	kinesin-like protein KIFC3 (LOC110526163), transcript variant X7, mRNA
XM_036973671.1	4158.57	-0.520252	0.051334	-10.1346	3.87782e-24	5.42018e-22	phosphatidylcholine:ceramide cholinephosphotransferase 2 (LOC110531313), mRNA
XM_036979815.1	5162.13	-1.21521	0.120037	-10.1237	4.33855e-24	6.04616e-22	smoothelin (LOC110526722), transcript variant X7, mRNA
XM_021592396.2	502.121	-12.3602	1.22169	-10.1173	4.62812e-24	6.43062e-22	E3 ubiquitin-protein ligase UBR5 (LOC110511375), transcript variant X17, mRNA
XM_036949274.1	25054.2	-0.997976	0.0989332	-10.0874	6.28294e-24	8.70419e-22	low-density lipoprotein receptor (LOC110485635), mRNA
XM_021607319.2	1903.06	-0.577345	0.0572576	-10.0833	6.54954e-24	9.04685e-22	F-actin-monooxygenase MICAL2 (LOC110526379), transcript variant X16, mRNA
XM_021575974.2	4827.7	-0.661513	0.0656895	-10.0703	7.47392e-24	1.02934e-21	v-maf avian musculoaponeurotic fibrosarcoma oncogene homolog F (maff), transcript variant X2, mRNA
XM_036943394.1	255.814	-1.27265	0.126419	-10.067	7.73341e-24	1.06196e-21	vesicular integral-membrane protein VIP36 (LOC110489182), transcript variant X1, mRNA
XM_036935763.1	478.471	-1.37084	0.136274	-10.0595	8.34595e-24	1.14274e-21	lysine-specific demethylase 2B (LOC110535930), transcript variant X2, mRNA
XM_036933856.1	972.045	-1.01537	0.101005	-10.0527	8.93768e-24	1.2202e-21	max dimerization protein 4 (LOC110515428), mRNA
XM_021567705.2	259.729	1.40502	0.139878	10.0446	9.70236e-24	1.32076e-21	sphingosine 1-phosphate receptor 1 (LOC110493438), mRNA
XM_036986046.1	47930.4	-0.857668	0.0856106	-10.0183	1.26726e-23	1.7201e-21	laminin subunit alpha-3 (LOC110530407), transcript variant X4, mRNA
XM_036976211.1	4403.35	-0.672475	0.067277	-9.99562	1.59293e-23	2.15592e-21	serine palmitoyltransferase 2-like (LOC110517371), mRNA
XR_005036920.1	350.893	-11.8431	1.18539	-9.99086	1.67125e-23	2.25542e-21	polycomb protein SCMH1 (LOC110490449), transcript variant X15, misc_RNA
XM_021623545.2	1027.8	-0.76049	0.0762025	-9.97987	1.86717e-23	2.5126e-21	ribosomal protein S6 kinase b, polypeptide 1a (rps6kb1a), transcript variant X2, mRNA
XM_036942992.1	575.83	12.695	1.27596	9.94937	2.53778e-23	3.40527e-21	catenin delta-1 (LOC110488843), transcript variant X11, mRNA
XM_021568930.2	2727.79	-1.33539	0.134465	-9.9311	3.04884e-23	4.07937e-21	tribbles homolog 2 (LOC110494152), transcript variant X1, mRNA
XM_021589179.2	1367.54	-1.00906	0.101619	-9.92984	3.08747e-23	4.11931e-21	protein Wnt-3a (LOC110508578), mRNA
XM_021576154.2	2658.19	-0.718751	0.0723933	-9.92843	3.13157e-23	4.16632e-21	BAR/IMD domain containing adaptor protein 2 like 1a (baiap2l1a), transcript variant X2, mRNA
XM_021583334.2	2104.81	0.513386	0.0517329	9.92378	3.28101e-23	4.35281e-21	NAD(P) dependent steroid dehydrogenase-like (nsdhl), mRNA
XM_021614041.2	10148.6	-0.23614	0.0237966	-9.92326	3.29795e-23	4.36296e-21	death-associated protein kinase 3 (LOC110530779), mRNA
XM_021625329.2	1810.17	-1.11655	0.112732	-9.90447	3.98082e-23	5.25155e-21	transcription factor jun-B (LOC110538479), mRNA
XM_021566383.2	2550.31	-0.490251	0.0495335	-9.89735	4.27444e-23	5.6231e-21	ephrin type-A receptor 2 (LOC110492242), mRNA
XM_021598723.2	101.218	-2.94901	0.298516	-9.8789	5.1394e-23	6.74209e-21	SIN3-HDAC complex-associated factor (LOC110521267), transcript variant X1, mRNA
XM_021558354.2	2485.38	-1.06814	0.108314	-9.86147	6.11455e-23	7.97677e-21	myosin phosphatase Rho-interacting protein (LOC110486615), transcript variant X4, mRNA
XM_036940778.1	364.133	-11.8965	1.20636	-9.86147	6.11449e-23	7.97677e-21	KAT8 regulatory NSL complex subunit 1 (LOC110486139), transcript variant X5, mRNA
XM_021616735.2	12048.2	-0.653378	0.0662613	-9.86064	6.16549e-23	8.02094e-21	LIM domain and actin-binding protein 1 (LOC110532657), transcript variant X1, mRNA
XM_036937959.1	1381.07	-0.667249	0.0677147	-9.85381	6.59907e-23	8.56129e-21	BCL2 like 12 (bcl2l12), mRNA
XM_036969411.1	5431.44	-1.11135	0.113217	-9.81612	9.5969e-23	1.24162e-20	cAMP-specific 3',5'-cyclic phosphodiesterase 4B (LOC110521793), transcript variant X2, mRNA
XM_021582011.2	568.645	-2.34245	0.238927	-9.80405	1.08158e-22	1.39548e-20	hepatocyte nuclear factor 3-beta (LOC110503598), mRNA
XM_021621846.2	1036.71	-2.86292	0.2924	-9.7911	1.22952e-22	1.58201e-20	dual specificity phosphatase 2 (dusp2), mRNA
XR_005037639.1	7508.88	-1.17523	0.120193	-9.77784	1.40175e-22	1.79868e-20	max dimerization protein 4 (LOC110533207), transcript variant X2, misc_RNA
XM_036944287.1	8407.99	-0.337507	0.0345281	-9.77485	1.44372e-22	1.8475e-20	discoidin domain receptor tyrosine kinase 1 (ddr1), transcript variant X1, mRNA
XM_021615225.2	8049.69	-1.79988	0.184248	-9.7688	1.53262e-22	1.95593e-20	perilipin-2 (LOC110531797), transcript variant X1, mRNA
XM_036951619.1	5505.63	-0.312574	0.0320188	-9.76221	1.63556e-22	2.08164e-20	60S ribosomal protein L31-like (LOC118941085), transcript variant X2, mRNA
XR_005052207.1	301.973	-11.6264	1.19198	-9.75391	1.77504e-22	2.25306e-20	ataxin-1-like (LOC110526407), transcript variant X5, misc_RNA
XM_036936516.1	466.046	-1.14043	0.116946	-9.75175	1.81318e-22	2.29526e-20	sorting nexin 18a (snx18a), mRNA
XM_021591019.2	688.015	0.785505	0.0805689	9.74947	1.85426e-22	2.34095e-20	hamartin (LOC110509856), transcript variant X3, mRNA
XM_021573602.2	5864.44	-1.27604	0.130929	-9.74605	1.91788e-22	2.41478e-20	fos-related antigen 2 (LOC110497480), transcript variant X1, mRNA
XM_021583900.2	1283.45	-1.09018	0.111929	-9.73998	2.03585e-22	2.55646e-20	coiled-coil domain-containing protein 85B (LOC110504981), mRNA
XM_036964980.1	1828.77	-1.26139	0.12957	-9.73524	2.1331e-22	2.66434e-20	TCDD-inducible poly(ADP-ribose) polymerase (LOC110508035), transcript variant X2, mRNA
XR_005036922.1	281.708	11.664	1.1981	9.73541	2.12962e-22	2.66434e-20	polycomb protein SCMH1 (LOC110490449), transcript variant X17, misc_RNA
XM_021572079.2	2979.97	-0.624906	0.0642457	-9.72682	2.31731e-22	2.88674e-20	CDC42 small effector protein 1 (LOC110496278), mRNA
XM_021619373.2	336.466	-1.4801	0.152607	-9.69877	3.05156e-22	3.79136e-20	heart- and neural crest derivatives-expressed protein 2 (LOC110534495), mRNA
NM_001124404.1	4004.74	-0.476113	0.0492339	-9.67044	4.0263e-22	4.98921e-20	complement receptor-like (LOC100136105), mRNA
XM_036945674.1	769.622	-1.06025	0.109875	-9.64964	4.93292e-22	6.09657e-20	XK-related protein 9-like (LOC110490885), mRNA
XM_036933426.1	831.673	-3.50009	0.362728	-9.64933	4.94784e-22	6.09895e-20	NLR family CARD domain-containing protein 3-like (LOC110512386), transcript variant X3, mRNA
XM_021577289.2	1148.16	-0.771192	0.0799639	-9.64425	5.19918e-22	6.392e-20	carbohydrate sulfotransferase 11 (LOC110500114), transcript variant X1, mRNA
XM_021614669.2	2410.53	-3.95301	0.410031	-9.64076	5.37885e-22	6.59562e-20	plasminogen activator inhibitor 1 (LOC110531459), transcript variant X1, mRNA
XM_021566987.2	3668.25	-1.42392	0.147785	-9.63505	5.68647e-22	6.95467e-20	uncharacterized protein LOC100144405 homolog (si:ch211-180f4.1), mRNA
XM_036985610.1	263.997	-11.4331	1.18861	-9.61884	6.65797e-22	8.12169e-20	nucleolin (LOC110530074), transcript variant X1, mRNA
XM_036938421.1	584.964	-1.16109	0.120715	-9.61841	6.68555e-22	8.13421e-20	guanine nucleotide-binding protein subunit beta-4 (LOC110533060), transcript variant X2, mRNA
XM_021582051.2	268.918	-11.4591	1.19191	-9.61402	6.97713e-22	8.46702e-20	transcription elongation factor SPT5 (LOC110503619), transcript variant X5, mRNA
XM_036966896.1	368.716	-8.15246	0.848592	-9.60703	7.4669e-22	9.03803e-20	nuclear receptor subfamily 4 group A member 3 (LOC110534158), transcript variant X1, mRNA
XM_021605837.2	116.633	2.35268	0.245112	9.59838	8.12087e-22	9.80433e-20	frizzled-10 (LOC110525589), mRNA
XM_036981436.1	965.582	1.31732	0.137369	9.58965	8.83866e-22	1.06436e-19	mothers against decapentaplegic homolog 3 (LOC110526791), transcript variant X2, mRNA
XM_021616064.2	5711.17	-1.1881	0.123903	-9.58899	8.89538e-22	1.06845e-19	serine/threonine-protein kinase pim-1 (LOC110532299), mRNA
XM_036981263.1	290.239	-11.5695	1.20659	-9.5886	8.92894e-22	1.06974e-19	leucine-rich repeat kinase 1 (LOC110526993), transcript variant X3, mRNA
XM_021607016.2	5028.68	1.20934	0.126211	9.58192	9.5256e-22	1.13832e-19	cyclin D1 (ccnd1), mRNA
XM_036934067.1	414.135	-0.905083	0.0944951	-9.57809	9.88524e-22	1.1783e-19	uncharacterized LOC110497224 (LOC110497224), mRNA
XM_036940239.1	7764.63	-0.999326	0.10449	-9.56383	1.13482e-21	1.34925e-19	low-density lipoprotein receptor-like (LOC110485636), mRNA
XM_036965191.1	333.463	11.9069	1.24593	9.55667	1.21604e-21	1.44217e-19	rho GTPase-activating protein 42 (LOC110515989), transcript variant X1, mRNA
XM_021582049.2	254.86	11.5187	1.20585	9.55233	1.26807e-21	1.50009e-19	transcription elongation factor SPT5 (LOC110503619), transcript variant X3, mRNA
XM_021624138.2	377.361	-2.10551	0.220461	-9.55047	1.29112e-21	1.52352e-19	protein sprouty homolog 4 (LOC110537767), mRNA
XM_021558772.2	9274.91	-0.517629	0.0542834	-9.53568	1.48908e-21	1.75271e-19	sterile alpha motif domain-containing protein 9-like (LOC110486909), mRNA
XM_021587980.2	6307.55	-1.15425	0.121057	-9.53479	1.5019e-21	1.76338e-19	midnolin (LOC110507736), mRNA
XM_036970687.1	3961.19	-0.700567	0.0735207	-9.52884	1.59051e-21	1.86276e-19	protein capicua homolog (LOC110488369), transcript variant X2, mRNA
XM_036946708.1	1019.93	0.543092	0.0570775	9.515	1.81713e-21	2.12288e-19	proline-rich protein 12 (LOC110491795), mRNA
XM_021573691.2	990.761	-1.14537	0.12045	-9.5091	1.92312e-21	2.24112e-19	prostaglandin E2 receptor EP2 subtype (LOC110497541), mRNA
XM_021613480.2	15879.3	-0.559817	0.0588942	-9.50547	1.99145e-21	2.31501e-19	desmocollin-2 (LOC110530423), transcript variant X2, mRNA
XM_021584319.2	2708.75	-0.394491	0.0415148	-9.50242	2.05061e-21	2.37789e-19	glucosamine-phosphate N-acetyltransferase 1 (gnpnat1), mRNA
XM_036942972.1	145.393	-2.33081	0.245755	-9.48429	2.44044e-21	2.82298e-19	cardiotrophin-like cytokine factor 1 (clcf1), mRNA
XM_036979150.1	213.541	11.2646	1.18837	9.47904	2.56637e-21	2.94688e-19	5-AMP-activated protein kinase subunit beta-1 (aakb1), transcript variant X5, mRNA
XM_036979151.1	213.541	11.2646	1.18837	9.47904	2.56637e-21	2.94688e-19	5-AMP-activated protein kinase subunit beta-1 (aakb1), transcript variant X6, mRNA
XM_036979152.1	213.541	11.2646	1.18837	9.47904	2.56637e-21	2.94688e-19	5-AMP-activated protein kinase subunit beta-1 (aakb1), transcript variant X7, mRNA
XM_021596982.2	2052.53	-0.731831	0.0772539	-9.47305	2.71777e-21	3.11311e-19	glutaminase b (glsb), transcript variant X1, mRNA
XM_021566699.2	5586.65	-0.697287	0.0736598	-9.46631	2.89894e-21	3.31255e-19	dual specificity protein phosphatase 7 (LOC110492406), mRNA
XM_036974845.1	350.988	-0.942278	0.0995686	-9.4636	2.97506e-21	3.39128e-19	mitogen-activated protein kinase kinase kinase kinase 4 (LOC110520327), transcript variant X7, mRNA
XM_036953975.1	2394.7	-1.25952	0.133105	-9.46259	3.00398e-21	3.41596e-19	microtubule-associated tumor suppressor 1 homolog (LOC118941414), transcript variant X2, mRNA
XM_036979149.1	209.375	11.2364	1.18817	9.45687	3.17286e-21	3.59928e-19	5-AMP-activated protein kinase subunit beta-1 (aakb1), transcript variant X4, mRNA
XM_021557008.2	468.773	-12.2614	1.29661	-9.45648	3.18479e-21	3.60411e-19	nectin-2 (si:ch73-22o12.1), transcript variant X1, mRNA
XM_021566945.2	2647.16	-1.61929	0.171278	-9.45418	3.25564e-21	3.67543e-19	MOB kinase activator 2 (LOC110492538), transcript variant X1, mRNA
XM_021610395.2	1725.89	-0.716521	0.0759562	-9.43335	3.97204e-21	4.47345e-19	protein BTG2 (LOC110528374), mRNA
XM_021603749.2	3128	-1.10424	0.117074	-9.43195	4.0254e-21	4.5227e-19	midnolin (midn), transcript variant X2, mRNA
XM_021622645.2	2980.66	-0.897633	0.0953056	-9.41847	4.57699e-21	5.13016e-19	inactive tyrosine-protein kinase PRAG1 (LOC110536961), mRNA
XM_036967219.1	227.627	-1.49506	0.158742	-9.41817	4.59025e-21	5.13278e-19	oxidative stress-induced growth inhibitor 2 (LOC110520781), mRNA
XM_021590418.2	134.363	-2.0253	0.215306	-9.4066	5.12431e-21	5.71634e-19	prostaglandin E synthase (LOC110509513), mRNA
XM_036970754.1	264.228	11.5707	1.23014	9.40606	5.15092e-21	5.73241e-19	collagen alpha-1(XIV) chain (LOC110489432), transcript variant X2, mRNA
XM_021566957.2	775.626	-0.668421	0.0710844	-9.4032	5.29278e-21	5.87636e-19	MOB kinase activator 2 (LOC110492538), transcript variant X6, mRNA
XM_036969577.1	295.615	11.7337	1.24809	9.40134	5.38731e-21	5.96721e-19	MAP7 domain-containing protein 1 (LOC110504938), transcript variant X7, mRNA
XM_021622637.2	270.411	-2.6154	0.278272	-9.39872	5.52311e-21	6.10324e-19	Krueppel-like factor 4 (LOC110536955), mRNA
XM_036960363.1	553.046	-1.03056	0.109699	-9.39446	5.75097e-21	6.34011e-19	ankyrin-3 (LOC110510594), transcript variant X8, mRNA
XM_036978841.1	264.324	11.5718	1.23342	9.38182	6.48454e-21	7.13208e-19	ectodermal-neural cortex 3 (enc3), transcript variant X1, mRNA
XM_036940127.1	245.691	-11.3296	1.20813	-9.37776	6.7388e-21	7.39442e-19	transcription factor SPT20 homolog (LOC118938189), transcript variant X2, mRNA
XM_036969582.1	214.169	-11.1311	1.18897	-9.36195	7.82758e-21	8.5691e-19	MAP7 domain-containing protein 1 (LOC110504938), transcript variant X11, mRNA
XM_036965268.1	3967.21	-0.734894	0.0785024	-9.36142	7.86702e-21	8.59225e-19	ras-related protein Rap-2b (LOC110508065), mRNA
XM_021605116.2	3183.48	-1.6474	0.176462	-9.33573	1.00301e-20	1.09293e-18	endothelial lipase (LOC110525169), transcript variant X1, mRNA
XM_036949471.1	4787.93	-0.747916	0.0801213	-9.3348	1.01183e-20	1.09999e-18	myosin-9 (LOC110493551), transcript variant X3, mRNA
XM_036957964.1	7058.26	-1.01881	0.109178	-9.33161	1.04271e-20	1.13094e-18	nectin cell adhesion molecule 4a (nectin4a), mRNA
XM_036981916.1	267.428	11.5893	1.24206	9.33069	1.05184e-20	1.13822e-18	growth arrest-specific protein 6 (LOC110495368), transcript variant X1, mRNA
XM_036986299.1	62438.1	-0.403051	0.0432537	-9.3183	1.18222e-20	1.27636e-18	integrin alpha-6 (LOC110530660), mRNA
XM_036960909.1	796.9	-0.81958	0.0879695	-9.31664	1.20085e-20	1.2935e-18	potassium channel subfamily K member 1 (LOC110503042), mRNA
XM_021563365.2	905.925	-1.74282	0.187348	-9.30261	1.37037e-20	1.47273e-18	serine/threonine-protein kinase pim-3 (LOC110490155), mRNA
XM_021563523.2	2288.31	-2.1057	0.226743	-9.28674	1.59087e-20	1.70218e-18	cyclin-dependent kinase inhibitor 1D (cdkn1d), transcript variant X3, mRNA
XM_036985687.1	339.385	1.3536	0.145757	9.28672	1.59113e-20	1.70218e-18	phosphatidylinositol 3-kinase regulatory subunit gamma (LOC110530129), transcript variant X3, mRNA
XM_021574436.2	20891.2	-1.87713	0.202239	-9.28175	1.6671e-20	1.7794e-18	thrombospondin-1 (LOC110497949), mRNA
XM_021621771.2	211.196	11.2474	1.21199	9.28011	1.69303e-20	1.80298e-18	DNA polymerase kappa (LOC110536169), transcript variant X2, mRNA
XM_036967216.1	3046.5	-0.697611	0.0752072	-9.27585	1.76208e-20	1.87227e-18	TIAM Rac1 associated GEF 1a (tiam1a), transcript variant X3, mRNA
XM_021592571.2	523.984	-1.70787	0.184175	-9.27307	1.8086e-20	1.91736e-18	Wilms tumor protein 1-interacting protein (LOC110511851), mRNA
XM_021624298.2	4484.83	-0.48349	0.0521883	-9.26434	1.96294e-20	2.07629e-18	protein shisa-3 homolog (LOC110537866), mRNA
XM_021568009.2	5513.92	-0.788676	0.0851587	-9.26125	2.02054e-20	2.13242e-18	tensin-4 (LOC110493630), mRNA
XM_021572342.2	594.834	-0.747091	0.080727	-9.25453	2.15169e-20	2.26574e-18	glucocorticoid-induced transcript 1 protein (LOC110496437), transcript variant X2, mRNA
XM_036985612.1	1597.56	0.467142	0.050487	9.25272	2.18841e-20	2.29925e-18	nucleolin (LOC110530074), transcript variant X3, mRNA
XM_036966310.1	9108.28	-0.59858	0.0647003	-9.25157	2.21209e-20	2.31894e-18	epidermal growth factor receptor (LOC110508550), mRNA
XM_021558159.2	100526	-0.29849	0.0322959	-9.24234	2.41158e-20	2.52244e-18	myosin-9 (LOC110486511), transcript variant X1, mRNA
XM_036952747.1	403.745	-12.0457	1.30407	-9.237	2.53498e-20	2.64561e-18	chromodomain-helicase-DNA-binding protein 4 (LOC110496200), transcript variant X15, mRNA
XM_036940567.1	527.743	-1.5286	0.166101	-9.20284	3.48608e-20	3.63016e-18	trafficking kinesin-binding protein 1 (LOC110485893), transcript variant X3, mRNA
XM_036955363.1	7323.56	-1.10796	0.120409	-9.2016	3.52665e-20	3.66428e-18	pleckstrin 2 (plek2), mRNA
XM_021583593.2	7095.06	-0.405619	0.0441934	-9.17828	4.38052e-20	4.54143e-18	heterogeneous nuclear ribonucleoprotein A0 (LOC110504781), mRNA
XM_036983071.1	259.287	-11.4066	1.25013	-9.12435	7.21685e-20	7.46547e-18	par-3 family cell polarity regulator beta a (pard3ba), transcript variant X5, mRNA
XM_021559885.2	3985.77	-1.42809	0.156541	-9.12282	7.31933e-20	7.55483e-18	dual specificity protein phosphatase 1 (LOC110487960), transcript variant X1, mRNA
XM_036947887.1	1780.93	-0.92089	0.101255	-9.09478	9.47786e-20	9.76136e-18	Sec61 alpha form A (LOC100136621), transcript variant X1, mRNA
XM_036949794.1	267.283	11.5875	1.27425	9.09361	9.58044e-20	9.84542e-18	mitochondrial translational initiation factor 2 (mtif2), transcript variant X2, mRNA
XM_021558186.2	4231.24	-0.960455	0.105667	-9.08948	9.95115e-20	1.02041e-17	transcription factor jun-B (LOC110486520), mRNA
XM_036950417.1	9326.23	-0.802127	0.0882775	-9.08643	1.02348e-19	1.04721e-17	interferon regulatory factor 6 (LOC110494340), transcript variant X1, mRNA
XM_036939398.1	643.935	-1.05409	0.116095	-9.07956	1.09012e-19	1.11297e-17	inositol 1,4,5-trisphosphate receptor-interacting protein-like 2 (LOC110538850), mRNA
NM_001124575.1	15121	-0.634299	0.0699067	-9.07352	1.15235e-19	1.17395e-17	DNA-damage-inducible transcript 4-like (LOC100136335), mRNA
XM_036941881.1	164.167	10.8856	1.20187	9.05725	1.33775e-19	1.35987e-17	deleted in malignant brain tumors 1 protein (LOC110487431), transcript variant X2, mRNA
XM_021571652.2	148.725	-5.03409	0.555966	-9.05466	1.36992e-19	1.38957e-17	adhesion G protein-coupled receptor B1-like (LOC110496026), mRNA
XM_036941660.1	159.221	10.8403	1.19766	9.05126	1.41329e-19	1.43047e-17	far upstream element-binding protein 2 (LOC110486914), transcript variant X2, mRNA
XM_036952161.1	370.276	-2.1407	0.236536	-9.05024	1.42661e-19	1.44084e-17	cytokine receptor-like factor 1a (crlf1a), transcript variant X1, mRNA
XM_021599529.2	937.172	1.04315	0.115304	9.04693	1.47045e-19	1.48194e-17	growth arrest and DNA damage-inducible protein GADD45 alpha (LOC110521726), mRNA
XM_021601667.2	7480.43	-0.790035	0.0873456	-9.04493	1.49759e-19	1.50605e-17	serine/threonine-protein kinase PLK2 (LOC110523192), mRNA
XM_036981379.1	207.666	-11.087	1.22659	-9.03889	1.58267e-19	1.58821e-17	zinc finger protein 609-like (LOC110506202), transcript variant X1, mRNA
XM_021559416.2	758.06	-0.7172	0.0794289	-9.02946	1.72521e-19	1.72757e-17	RNA-binding protein MEX3A (LOC110487479), mRNA
XM_036969228.1	760.751	-1.15458	0.127968	-9.02245	1.83933e-19	1.83567e-17	protein Wnt-7b (LOC110517476), transcript variant X2, mRNA
XM_036977696.1	223.952	11.3322	1.25602	9.02235	1.84099e-19	1.83567e-17	inactive tyrosine-protein kinase PRAG1 (LOC110523962), transcript variant X3, mRNA
XM_021621770.2	192.918	-10.9802	1.21713	-9.02141	1.85684e-19	1.84756e-17	DNA polymerase kappa (LOC110536169), transcript variant X1, mRNA
XM_021569058.2	25680	-1.42459	0.158179	-9.00618	2.13351e-19	2.11388e-17	insulin-like growth factor-binding protein 3 (LOC110494217), mRNA
XM_021616037.2	2022.92	1.83919	0.204212	9.00628	2.13161e-19	2.11388e-17	DNA-binding protein inhibitor ID-1 (LOC110532286), mRNA
XM_036942735.1	543.35	-0.723702	0.08036	-9.00576	2.14186e-19	2.11769e-17	ras-GEF domain-containing family member 1C (LOC110488603), mRNA
XM_036976655.1	3123.39	-0.790956	0.0878561	-9.00286	2.19912e-19	2.16974e-17	methyl-CpG-binding domain protein 2 (LOC110522836), mRNA
XM_036966570.1	220.847	1.76287	0.195902	8.99872	2.28356e-19	2.24833e-17	zinc finger protein 644 (LOC110508953), mRNA
XR_005036121.1	8800.22	-0.485553	0.0539913	-8.99317	2.4021e-19	2.36009e-17	non-muscle caldesmon (LOC110490253), transcript variant X15, misc_RNA
XM_036979814.1	355.142	-11.8606	1.31919	-8.99085	2.4533e-19	2.40536e-17	smoothelin (LOC110526722), transcript variant X6, mRNA
XM_036960308.1	3348.61	-0.57089	0.0635387	-8.98491	2.58941e-19	2.53352e-17	annexin A11a (anxa11a), mRNA
XM_021607759.2	419.084	1.44923	0.161467	8.97539	2.82345e-19	2.75677e-17	F-box only protein 22 (LOC110526629), mRNA
XM_021621407.2	7463.58	0.498493	0.0555621	8.97181	2.91679e-19	2.842e-17	transcription cofactor vestigial-like protein 4 (LOC110535974), transcript variant X2, mRNA
XM_036968141.1	164.001	10.8841	1.21319	8.97148	2.92569e-19	2.84476e-17	trimethyllysine dioxygenase, mitochondrial (LOC110509935), transcript variant X4, mRNA
XM_036988225.1	11726.4	-0.453555	0.0506182	-8.96032	3.23747e-19	3.14142e-17	sulfatase 2b (sulf2b), transcript variant X2, mRNA
XR_002473397.2	6930.09	0.490281	0.0547189	8.96001	3.24662e-19	3.1438e-17	uncharacterized LOC110523096 (LOC110523096), transcript variant X1, ncRNA
XM_036978216.1	154.13	10.793	1.20631	8.94708	3.65001e-19	3.52715e-17	oxysterol-binding protein-related protein 9 (LOC110524436), transcript variant X6, mRNA
XM_021612736.2	5327.76	-0.365374	0.0409478	-8.92292	4.54157e-19	4.37968e-17	tetraspanin-14 (LOC110529992), transcript variant X1, mRNA
XM_021599483.2	2805.16	-0.522861	0.0586047	-8.92183	4.58649e-19	4.41394e-17	regulator of G-protein signaling 21 (LOC110521701), transcript variant X1, mRNA
XM_036950264.1	588.344	-0.802211	0.0900339	-8.91009	5.09899e-19	4.89711e-17	transmembrane protein 198 (LOC110494208), mRNA
XM_036983823.1	151.382	10.767	1.21101	8.89097	6.05783e-19	5.80612e-17	ras-related protein Rab-5B (LOC110528235), transcript variant X3, mRNA
XM_036977059.1	338.663	-1.25724	0.14151	-8.88451	6.42045e-19	6.14114e-17	caspase-3-like (LOC110516770), transcript variant X1, mRNA
XM_036947133.1	10664.9	-0.603192	0.0679088	-8.88238	6.54446e-19	6.24704e-17	sterile alpha motif domain-containing protein 9-like (LOC110486057), mRNA
XM_021603322.2	731.946	0.666971	0.07512	8.87874	6.76228e-19	6.44186e-17	transcription factor HES-1 (LOC110524030), mRNA
XM_021566259.2	2811.79	-1.60232	0.180525	-8.87586	6.93957e-19	6.59736e-17	protein phosphatase 1 regulatory subunit 15B (LOC110492175), transcript variant X1, mRNA
XM_036981262.1	156.345	10.8156	1.21865	8.87503	6.99114e-19	6.63297e-17	leucine-rich repeat kinase 1 (LOC110526993), transcript variant X2, mRNA
XM_036987352.1	25697.6	-1.02177	0.115271	-8.86413	7.7101e-19	7.30035e-17	plasminogen activator inhibitor 1 (LOC110531459), transcript variant X2, mRNA
XM_021591083.2	6208.33	-0.588456	0.0664073	-8.86133	7.90682e-19	7.47155e-17	sodium-dependent phosphate transporter 1-B (LOC110509893), transcript variant X1, mRNA
NM_001146168.1	3932.14	-1.4426	0.163039	-8.84821	8.89312e-19	8.38668e-17	suppressor of cytokine signaling 3 (socs3), mRNA
XM_021575541.2	5413.71	-0.508337	0.0575314	-8.83582	9.93697e-19	9.3523e-17	protein Tob1 (LOC110498870), mRNA
XM_021615959.2	1758.51	0.849751	0.0964011	8.81474	1.19965e-18	1.12681e-16	hairy-related 9 (her9), transcript variant X1, mRNA
XM_036941658.1	141.607	-10.5346	1.19716	-8.79962	1.37276e-18	1.28684e-16	far upstream element-binding protein 2 (LOC110486914), transcript variant X1, mRNA
XM_021589461.2	9605.13	-0.981677	0.111564	-8.79924	1.37745e-18	1.28866e-16	zinc finger SWIM domain-containing protein 5 (LOC110508717), transcript variant X1, mRNA
XM_021597135.2	173.279	10.962	1.24586	8.79876	1.38337e-18	1.29162e-16	E3 ubiquitin-protein ligase Siah1 (LOC110520078), transcript variant X3, mRNA
XM_036981846.1	4016.75	-0.829576	0.0943323	-8.79419	1.44084e-18	1.34261e-16	glucose transporter 1A (glut1a), transcript variant X1, mRNA
XM_036969785.1	448.425	-0.760148	0.0865111	-8.78671	1.54e-18	1.43217e-16	cyclin-J (LOC110504527), mRNA
XM_036971832.1	3855.19	-0.301155	0.0342904	-8.78249	1.5989e-18	1.48401e-16	protein FAM83H (LOC110489372), mRNA
XM_036969622.1	1017.58	-1.94626	0.221802	-8.7748	1.71215e-18	1.58598e-16	uncharacterized LOC110504156 (LOC110504156), mRNA
NM_001124613.1	5674.65	-1.06589	0.121568	-8.76784	1.82133e-18	1.6838e-16	interferon inducible protein (iip), mRNA
XM_021573900.2	324.229	1.07975	0.12328	8.75856	1.97768e-18	1.82475e-16	protein FAM43A (LOC110497621), mRNA
XM_021557239.2	227.938	-2.38664	0.272638	-8.75385	2.06197e-18	1.8988e-16	E3 SUMO-protein ligase CBX4 (LOC110485970), mRNA
XM_036980462.1	21110.7	-0.56052	0.0640826	-8.74684	2.19416e-18	2.01657e-16	tumor protein p63 (tp63), transcript variant X5, mRNA
XM_036974607.1	266.845	-1.3532	0.155345	-8.71096	3.01318e-18	2.76389e-16	E3 SUMO-protein ligase CBX4 (LOC110486808), mRNA
XM_021581303.2	356.791	-1.20642	0.138509	-8.71	3.03879e-18	2.78194e-16	peripheral myelin protein 22 (LOC110502956), mRNA
XM_036988565.1	159.122	-10.7025	1.22887	-8.70923	3.05933e-18	2.7953e-16	complement receptor type 1-like (LOC118966083), transcript variant X1, mRNA
XR_002471168.2	1255.59	-1.26252	0.145202	-8.69489	3.47168e-18	3.1659e-16	uncharacterized LOC110507692 (LOC110507692), ncRNA
XM_021607133.2	1116.2	-1.55907	0.179323	-8.6942	3.49279e-18	3.17898e-16	BCL2 associated athanogene 3 (bag3), mRNA
XM_021568446.2	372.34	-1.11682	0.128595	-8.68476	3.79542e-18	3.44774e-16	protein APCDD1-like (LOC110493885), mRNA
XM_036949589.1	3866.07	-1.18117	0.136251	-8.66909	4.35584e-18	3.94918e-16	junction plakoglobin (LOC110495126), transcript variant X1, mRNA
XM_036938800.1	200.346	11.1727	1.28973	8.66277	4.60418e-18	4.16629e-16	nucleolar transcription factor 1 (LOC110538654), transcript variant X3, mRNA
XM_021608363.2	130.739	2.20517	0.254612	8.6609	4.68043e-18	4.22715e-16	protein kinase domain containing, cytoplasmic a (pkdcca), mRNA
XM_021563668.2	667.085	-0.731968	0.0845393	-8.65832	4.78787e-18	4.31589e-16	cyclin-dependent kinase 17 (LOC110490338), mRNA
XM_036982735.1	496.111	-1.00479	0.116173	-8.64907	5.19185e-18	4.67108e-16	protein phosphatase 2, regulatory subunit B'', alpha (ppp2r3a), transcript variant X5, mRNA
XM_021612458.2	211.343	-1.20467	0.139304	-8.6478	5.2503e-18	4.71463e-16	E3 ubiquitin-protein ligase pellino homolog 2-like (LOC110529853), transcript variant X2, mRNA
XM_021560836.2	198.736	-11.0229	1.27494	-8.6458	5.34275e-18	4.78849e-16	protein FAM13B (LOC110488572), transcript variant X1, mRNA
XM_036939354.1	40301.3	-0.555195	0.0642272	-8.64423	5.4167e-18	4.84552e-16	sterile alpha motif domain-containing protein 9-like (LOC110538780), transcript variant X1, mRNA
XM_021567064.2	385.18	-11.9779	1.38637	-8.63975	5.63385e-18	5.03019e-16	protein FAM110A (LOC110492638), transcript variant X1, mRNA
XM_036977374.1	2542.98	-1.16359	0.134777	-8.63345	5.95294e-18	5.30501e-16	solute carrier family 20 member 1b (slc20a1b), transcript variant X1, mRNA
XM_036975175.1	253.802	-11.3759	1.31778	-8.63264	5.99517e-18	5.33252e-16	probable ubiquitin carboxyl-terminal hydrolase FAF-X (LOC110504735), transcript variant X3, mRNA
XM_036943192.1	1331.59	-0.746652	0.0866003	-8.62182	6.58973e-18	5.85028e-16	transcriptional activator protein Pur-alpha (LOC110489085), mRNA
XM_036983650.1	213.857	-11.1292	1.29239	-8.61131	7.22299e-18	6.40038e-16	interferon regulatory factor 6 (LOC110528098), transcript variant X3, mRNA
XM_036951316.1	112.288	10.3367	1.20092	8.60738	7.47517e-18	6.61138e-16	ubiquitin-protein ligase E3A (LOC110497019), transcript variant X2, mRNA
XM_036942136.1	5816	-0.416985	0.0485007	-8.59749	8.14761e-18	7.17907e-16	UPF0472 protein C16orf72 homolog (LOC110487137), mRNA
XM_036942990.1	393.216	12.1448	1.41257	8.59761	8.13943e-18	7.17907e-16	catenin delta-1 (LOC110488843), transcript variant X9, mRNA
XM_036968140.1	129.572	-10.4064	1.21043	-8.59725	8.16456e-18	7.18053e-16	trimethyllysine dioxygenase, mitochondrial (LOC110509935), transcript variant X3, mRNA
NM_001165096.2	3155.19	-0.369877	0.0430524	-8.59133	8.59649e-18	7.54627e-16	60S ribosomal protein L36a (rl36a), mRNA
XM_036971734.1	43310.1	-0.601281	0.0699901	-8.59094	8.62594e-18	7.558e-16	tubulointerstitial nephritis antigen-like (LOC110487989), transcript variant X1, mRNA
XM_036961610.1	1400.29	-1.22262	0.142414	-8.58503	9.08132e-18	7.94218e-16	transforming growth factor, beta 1a (tgfb1a), mRNA
XM_036954159.1	1941.72	-0.835101	0.0972806	-8.58446	9.12653e-18	7.96689e-16	uncharacterized LOC110497226 (LOC110497226), mRNA
XM_021558582.2	899.614	-1.10586	0.128937	-8.57675	9.75882e-18	8.50303e-16	immediate early response gene 2 protein (LOC110486765), mRNA
XM_036939620.1	1041.24	-1.20743	0.14086	-8.57185	1.01835e-17	8.85666e-16	nuclear distribution protein nudE-like 1-B (LOC110539073), mRNA
XM_036974337.1	117.556	-10.2659	1.19945	-8.55887	1.13978e-17	9.89439e-16	bromodomain adjacent to zinc finger domain protein 2B (LOC110520061), transcript variant X11, mRNA
XM_021625213.2	322.932	1.47188	0.172076	8.55366	1.19246e-17	1.03326e-15	ADP-ribosylation factor-like protein 4D (LOC110538406), mRNA
XM_036976686.1	1488.9	-1.00965	0.118079	-8.55063	1.22418e-17	1.05879e-15	angiopoietin-related protein 2-like (LOC118964554), mRNA
XM_036933478.1	109.765	10.3043	1.20656	8.54017	1.34021e-17	1.15702e-15	ankyrin repeat domain 49 (ankrd49), transcript variant X5, mRNA
XM_036944775.1	842.716	0.622392	0.0728918	8.53858	1.35885e-17	1.17096e-15	leucine-rich repeats and immunoglobulin-like domains protein 3 (LOC110490399), transcript variant X1, mRNA
XM_036953544.1	126.162	10.5039	1.23044	8.53671	1.38094e-17	1.18781e-15	eyes absent homolog 3 (LOC110496704), transcript variant X4, mRNA
XM_021589862.2	1173.05	-0.938458	0.10996	-8.53452	1.40743e-17	1.20838e-15	growth arrest and DNA damage-inducible protein GADD45 alpha (LOC110508939), mRNA
XM_036945143.1	132.629	-10.4392	1.22502	-8.52167	1.57265e-17	1.34777e-15	cysteine and glycine-rich protein 2 (LOC110499751), transcript variant X2, mRNA
XM_036957621.1	137.566	10.6295	1.24971	8.50556	1.80715e-17	1.54592e-15	sugar phosphate exchanger 3 (LOC110500223), transcript variant X2, mRNA
XM_021609337.2	3932.12	-0.43058	0.0506419	-8.50244	1.85647e-17	1.58522e-15	ras association domain-containing protein 1 (LOC110527811), transcript variant X2, mRNA
XM_036979425.1	145.172	-10.5696	1.24327	-8.50152	1.8712e-17	1.5949e-15	Rho related BTB domain containing 4 (rhobtb4), transcript variant X2, mRNA
XM_021618085.2	633.38	-1.13773	0.133888	-8.49758	1.93587e-17	1.64703e-15	zinc finger and BTB domain-containing protein 21 (LOC110533656), transcript variant X1, mRNA
XM_036936376.1	251.092	-1.49793	0.17649	-8.48734	2.1142e-17	1.7955e-15	heparan sulfate glucosamine 3-O-sulfotransferase 1 (LOC110535118), mRNA
XM_036938287.1	198.851	11.1608	1.31522	8.48588	2.14097e-17	1.81496e-15	G patch domain-containing protein 8 (LOC110538223), transcript variant X8, mRNA
XM_021579741.2	2041.45	-0.847266	0.0998682	-8.48384	2.1788e-17	1.84369e-15	ADP-ribosylation factor-like protein 4C (LOC110501887), mRNA
XM_036976638.1	116.69	-10.2548	1.20887	-8.48299	2.19477e-17	1.85387e-15	transcription factor 4 (tcf4), transcript variant X5, mRNA
XM_021600586.2	135.892	10.6116	1.2522	8.47432	2.36449e-17	1.99364e-15	RAC-alpha serine/threonine-protein kinase (LOC110522300), transcript variant X3, mRNA
XM_021603706.2	16297	-0.572543	0.0676184	-8.46727	2.51215e-17	2.11435e-15	tight junction protein 3 (tjp3), transcript variant X5, mRNA
XM_036975284.1	1501.48	-0.787682	0.0932382	-8.44807	2.96164e-17	2.4882e-15	glucose-6-phosphate exchanger SLC37A1 (LOC110520630), transcript variant X2, mRNA
XM_021618240.2	163.983	-10.7455	1.27314	-8.4402	3.16801e-17	2.65683e-15	ribose-phosphate pyrophosphokinase 1 (LOC110533748), transcript variant X2, mRNA
XM_036962047.1	2054.98	-0.620519	0.0735418	-8.43764	3.2382e-17	2.71086e-15	integrin-linked protein kinase (LOC110503160), transcript variant X2, mRNA
XM_036953327.1	1706.85	-1.25672	0.14901	-8.43382	3.34547e-17	2.79567e-15	cyclic AMP-responsive element-binding protein 5 (LOC110496864), transcript variant X1, mRNA
XM_021592264.2	747.89	-0.76335	0.0905892	-8.42651	3.56135e-17	2.97078e-15	forkhead box protein I2-A-like (LOC110511284), mRNA
XM_021598989.2	775.163	-1.50066	0.178097	-8.42612	3.57316e-17	2.97535e-15	histone-lysine N-methyltransferase, H3 lysine-79 specific (LOC110521445), transcript variant X4, mRNA
XM_021593159.2	1735.23	-1.35153	0.16083	-8.40347	4.33483e-17	3.6032e-15	disintegrin and metalloproteinase domain-containing protein 15 (LOC110513176), transcript variant X3, mRNA
XM_021557834.2	530.899	0.90401	0.107606	8.40111	4.42271e-17	3.66975e-15	ubiquitin carboxyl-terminal hydrolase 31 (LOC110486323), mRNA
XM_021572765.2	1070.57	-2.76678	0.329354	-8.40065	4.44032e-17	3.67787e-15	tumor necrosis factor (LOC110496727), mRNA
XM_021566448.2	440.391	-0.989	0.117757	-8.39863	4.51719e-17	3.73495e-15	TBC1 domain family member 25 (LOC110492269), transcript variant X4, mRNA
XM_021615226.2	3071.45	-1.75251	0.208692	-8.39757	4.55795e-17	3.76203e-15	perilipin-2 (LOC110531797), transcript variant X2, mRNA
XM_021580284.2	1803.47	-0.946189	0.112725	-8.39378	4.70755e-17	3.87869e-15	hydroxycarboxylic acid receptor 2 (LOC110502339), mRNA
XM_021612728.2	139.785	-10.5156	1.25286	-8.39328	4.72755e-17	3.88834e-15	discs, large (Drosophila) homolog 1, like (dlg1l), transcript variant X24, mRNA
XM_021588260.2	1856.32	-0.432877	0.0516104	-8.38739	4.97056e-17	4.08107e-15	serine/threonine-protein kinase ULK2 (LOC110507875), transcript variant X1, mRNA
XM_021564654.2	506.257	-0.890242	0.106331	-8.37239	5.64618e-17	4.6277e-15	protein Tob1 (LOC110491299), mRNA
XM_021572531.2	312.209	-11.675	1.39575	-8.36472	6.02566e-17	4.93012e-15	chromobox protein homolog 3 (LOC110496562), transcript variant X1, mRNA
XM_021618896.2	4101.4	-0.738201	0.0882984	-8.3603	6.25581e-17	5.10953e-15	leucine-rich repeat-containing protein 15 (LOC110534151), mRNA
NM_001160487.1	316.894	-1.84287	0.220486	-8.35823	6.36678e-17	5.18586e-15	follistatin-like 3 glycoprotein (LOC100301654), mRNA
XR_002474247.2	312.634	-1.66297	0.198964	-8.35814	6.37135e-17	5.18586e-15	uncharacterized LOC110528409 (LOC110528409), ncRNA
XM_036984529.1	457.139	0.907706	0.108642	8.35499	6.54385e-17	5.31705e-15	BAF chromatin remodeling complex subunit BCL11A a (bcl11aa), mRNA
XM_021578158.2	4158.47	-1.21071	0.144945	-8.35293	6.6588e-17	5.40111e-15	activated CDC42 kinase 1 (LOC110500669), transcript variant X2, mRNA
XM_036950681.1	807.202	-1.04924	0.12577	-8.34253	7.27191e-17	5.88824e-15	FERM domain containing 4Ba (frmd4ba), transcript variant X2, mRNA
XM_036934584.1	100.132	-3.74373	0.448935	-8.33913	7.48418e-17	6.04969e-15	natural killer cell receptor 2B4-like (LOC110533156), mRNA
XM_036971192.1	6723.37	-0.478088	0.0573397	-8.33781	7.56791e-17	6.10686e-15	CMP-N-acetylneuraminate-beta-galactosamide-alpha-2,3-sialyltransferase 1 (LOC110488197), transcript variant X1, mRNA
XM_021574695.2	909.339	-1.82833	0.219325	-8.33617	7.67341e-17	6.18137e-15	Krueppel-like factor 11 (LOC110498106), transcript variant X1, mRNA
XM_021623219.2	10497.6	-0.419814	0.0503633	-8.33572	7.70311e-17	6.19467e-15	moesin (LOC110537292), transcript variant X1, mRNA
XM_021601910.2	366.382	-1.33	0.15957	-8.33486	7.75886e-17	6.21821e-15	prostaglandin E synthase (ptges), mRNA
XM_036941476.1	1517.28	0.483329	0.0579879	8.33501	7.74948e-17	6.21821e-15	ankyrin repeat domain-containing protein 40 (LOC110486782), mRNA
XM_021566866.2	145.466	-10.5729	1.26967	-8.32729	8.27114e-17	6.61748e-15	YTH domain-containing family protein 1 (LOC110492496), transcript variant X1, mRNA
XM_036956210.1	1420.71	-0.902962	0.108448	-8.32621	8.34733e-17	6.65575e-15	slit homolog 1 protein (LOC110499533), transcript variant X2, mRNA
XR_002469251.2	12758.8	-0.405597	0.0487123	-8.32637	8.3356e-17	6.65575e-15	uncharacterized LOC110494310 (LOC110494310), ncRNA
XM_036982276.1	3862.28	-0.388709	0.0467309	-8.31802	8.94431e-17	7.11967e-15	caveolae-associated protein 2-like (LOC110518089), mRNA
XM_021622568.2	2013.03	-0.395219	0.0475337	-8.31451	9.21324e-17	7.32133e-15	CDC42 effector protein (Rho GTPase binding) 5 (cdc42ep5), mRNA
XM_021588404.2	1378.28	-0.453937	0.054612	-8.31203	9.40755e-17	7.46311e-15	T-lymphocyte activation antigen CD80 (LOC110507976), mRNA
XM_036978152.1	111.497	-10.1889	1.22865	-8.29277	1.10641e-16	8.7625e-15	pleckstrin homology domain-containing family B member 2 (LOC110524398), transcript variant X2, mRNA
XM_036981915.1	2650.9	-0.343254	0.0413955	-8.29205	1.11313e-16	8.80088e-15	LIM and senescent cell antigen-like-containing domain protein 1 (LOC110495372), transcript variant X5, mRNA
XM_021584957.2	73.5597	2.34422	0.28276	8.29047	1.12797e-16	8.88829e-15	SIX homeobox 4a (six4a), mRNA
XM_021586897.2	2048.7	-0.766591	0.0924655	-8.29056	1.12717e-16	8.88829e-15	cyclin L1 (LOC100136245), transcript variant X1, mRNA
XM_021620132.2	3445.33	0.604957	0.0730141	8.28549	1.17628e-16	9.25341e-15	chorion-specific transcription factor GCMb (LOC110535247), mRNA
XM_036967583.1	828.767	0.591756	0.0714609	8.28083	1.22316e-16	9.60612e-15	mesenteric estrogen-dependent adipogenesis protein (LOC110510245), mRNA
XM_036990159.1	143.932	10.6944	1.29233	8.27524	1.28195e-16	1.0051e-14	ribose-phosphate pyrophosphokinase 1 (LOC110533748), transcript variant X3, mRNA
XM_036988020.1	1762.97	-0.670645	0.0811116	-8.26817	1.36027e-16	1.06473e-14	DNA (cytosine-5)-methyltransferase 3B (LOC110532104), transcript variant X2, mRNA
XM_021615969.2	1751.64	0.646479	0.0782171	8.26519	1.39467e-16	1.08984e-14	retinoblastoma binding protein 8-like (rbbp8l), mRNA
XM_021600839.2	385.63	-0.896721	0.108569	-8.25945	1.46347e-16	1.1417e-14	bone morphogenetic protein 2 (LOC110522446), mRNA
XM_036944280.1	158.773	-10.6991	1.29849	-8.23963	1.72747e-16	1.34542e-14	sickle tail protein (LOC110489970), transcript variant X15, mRNA
XM_036952829.1	674.46	0.584769	0.0709849	8.23795	1.75192e-16	1.36221e-14	zinc fingers and homeoboxes protein 1 (LOC110496252), mRNA
XM_021569539.2	400.053	-2.84793	0.345735	-8.23731	1.76123e-16	1.36718e-14	complement decay-accelerating factor, GPI-anchored (im:7151449), transcript variant X2, mRNA
XM_021574407.2	1078.61	-1.13107	0.137467	-8.22797	1.9041e-16	1.47564e-14	teashirt homolog 3 (LOC110497928), mRNA
XM_021613504.2	1224.53	0.932527	0.113422	8.22174	2.00569e-16	1.55181e-14	forkhead box protein Q1 (LOC110530440), mRNA
XM_036966191.1	116.637	10.3917	1.26398	8.22147	2.01021e-16	1.55276e-14	catenin beta-1 (LOC110512888), transcript variant X5, mRNA
XM_021591023.2	18943.9	-0.253603	0.0308843	-8.21138	2.18667e-16	1.68628e-14	gelsolin (LOC110509860), transcript variant X2, mRNA
XM_021612509.2	1587.11	-0.807615	0.0984011	-8.20738	2.26069e-16	1.74051e-14	fermitin family member 1 (fermt1), transcript variant X3, mRNA
XM_036939442.1	3213.61	-0.596695	0.0727359	-8.20358	2.33326e-16	1.79344e-14	putative oxidoreductase GLYR1 (LOC110517726), transcript variant X2, mRNA
XM_021609298.2	192.497	11.1149	1.35492	8.20337	2.33745e-16	1.79373e-14	RNA-binding protein 5 (LOC110527788), transcript variant X3, mRNA
XM_036971196.1	249.53	-11.3518	1.38427	-8.20053	2.39332e-16	1.8336e-14	cleavage and polyadenylation specificity factor subunit 1 (LOC110488198), transcript variant X2, mRNA
XM_021565783.2	127.894	-10.3877	1.26744	-8.19587	2.48793e-16	1.90298e-14	inositol hexakisphosphate and diphosphoinositol-pentakisphosphate kinase 1 (LOC110491905), transcript variant X6, mRNA
XM_036953537.1	295.383	-1.73352	0.211537	-8.19486	2.50885e-16	1.91586e-14	enhancer of filamentation 1 (LOC110496698), transcript variant X2, mRNA
XM_036947414.1	106.212	-10.1188	1.23568	-8.18884	2.63766e-16	2.01096e-14	peregrin (LOC110492427), transcript variant X1, mRNA
XM_021621909.2	90.8403	-9.89351	1.20876	-8.18484	2.72675e-16	2.07551e-14	semaphorin-4C (LOC110536240), transcript variant X1, mRNA
XM_036981963.1	650.985	-0.73335	0.0896383	-8.18121	2.81015e-16	2.13553e-14	dachshund homolog 1-like (LOC118936671), transcript variant X2, mRNA
XM_021597631.2	842.19	-3.56704	0.436462	-8.17263	3.01749e-16	2.28939e-14	tumor necrosis factor ligand superfamily member 11 (LOC110520367), transcript variant X1, mRNA
XM_021597099.2	4949.47	-1.37457	0.168394	-8.16283	3.27264e-16	2.47897e-14	nedd4 binding protein 1 (n4bp1), mRNA
XM_021586372.2	86.234	9.95602	1.22188	8.14809	3.6972e-16	2.79606e-14	transcription factor Maf-like (LOC110506623), transcript variant X2, mRNA
XM_021614947.2	9085.18	-0.55528	0.068158	-8.14695	3.73211e-16	2.81792e-14	matrix metallopeptidase 14a (membrane-inserted) (LOC110531636), mRNA
XM_021557383.2	7028.39	-1.1351	0.139339	-8.14636	3.75052e-16	2.82728e-14	uncharacterized LOC110486064 (LOC110486064), transcript variant X1, mRNA
XM_021606597.2	5565	-0.451432	0.0554663	-8.13886	3.99001e-16	3.00299e-14	glycine-rich RNA-binding protein 1 (LOC110526019), mRNA
NM_001124470.1	7076.15	-0.386419	0.0475575	-8.12531	4.46227e-16	3.35305e-14	tyrosine 3-monooxygenase/tryptophan 5-monooxygenase activation protein, theta polypeptide a (ywhaqa), mRNA
XM_021570717.2	479.167	0.744041	0.0916054	8.12224	4.57665e-16	3.43351e-14	carboxy-terminal domain RNA polymerase II polypeptide A small phosphatase 1 (LOC110495449), mRNA
XM_036978215.1	158.408	-10.6963	1.31707	-8.12133	4.61101e-16	3.45377e-14	oxysterol-binding protein-related protein 9 (LOC110524436), transcript variant X5, mRNA
XM_036947135.1	1952.31	-0.578708	0.0713372	-8.11228	4.96773e-16	3.71504e-14	high mobility group protein HMG-I/HMG-Y (LOC110492179), transcript variant X3, mRNA
XM_036985253.1	11115.9	-0.209252	0.0258054	-8.10883	5.11088e-16	3.81602e-14	calmodulin-1 (LOC110529767), mRNA
XM_021565105.2	498.392	-3.56859	0.440123	-8.10818	5.13843e-16	3.83049e-14	colony stimulating factor 3 (granulocyte) a (csf3a), mRNA
XM_021589685.2	78.9265	9.82864	1.21357	8.09896	5.54293e-16	4.12549e-14	piggyBac transposable element-derived protein 4 (LOC110508837), transcript variant X2, mRNA
XM_021612851.2	564.365	-1.16416	0.143771	-8.09729	5.61973e-16	4.17603e-14	uncharacterized protein LOC768186 homolog (zgc:153115), mRNA
XM_021589963.2	540.771	1.13831	0.140764	8.08667	6.1319e-16	4.54942e-14	regulator of G-protein signaling 2 (LOC110509023), mRNA
XM_021607791.2	1333.99	-0.937957	0.116006	-8.08541	6.1956e-16	4.58944e-14	anti-apoptotic protein NR13 (LOC110526648), mRNA
XM_021587614.2	4667.17	-1.36498	0.168848	-8.08409	6.26317e-16	4.63218e-14	transgelin (LOC110507556), transcript variant X2, mRNA
XM_036951315.1	85.2222	-9.80158	1.2139	-8.07448	6.77621e-16	4.99589e-14	ubiquitin-protein ligase E3A (LOC110497019), transcript variant X1, mRNA
XM_036966577.1	103.186	-10.0773	1.24802	-8.07464	6.76755e-16	4.99589e-14	tetratricopeptide repeat protein 39C (LOC110508647), transcript variant X4, mRNA
XM_021581230.2	2296.16	-0.637553	0.0791321	-8.05682	7.83023e-16	5.76393e-14	transcription factor MafF (LOC110502884), transcript variant X1, mRNA
XM_036979957.1	11694.1	-0.604292	0.075014	-8.05572	7.90153e-16	5.80731e-14	tissue-type plasminogen activator (LOC110525815), transcript variant X2, mRNA
XM_021565236.2	58.4692	-3.30593	0.410524	-8.05296	8.08169e-16	5.93044e-14	ubiquitin carboxyl-terminal hydrolase 31 (LOC110491640), mRNA
XM_021569283.2	832.16	-1.01259	0.125745	-8.05269	8.09959e-16	5.93431e-14	signal transducer and activator of transcription 2 (stat2), transcript variant X4, mRNA
XM_021583911.2	2790.54	-0.520446	0.0646373	-8.05179	8.15945e-16	5.96886e-14	serine protease 23 (LOC110504987), mRNA
XM_021563320.2	5544.9	-0.660684	0.0820819	-8.04908	8.34192e-16	6.09285e-14	Kruppel-like factor 5 like (klf5l), mRNA
NM_001160683.1	1748.71	-0.415288	0.0515992	-8.04833	8.39284e-16	6.12052e-14	40S ribosomal protein S21 (rs21), mRNA
XM_021625079.2	47104.6	-0.285406	0.0355433	-8.0298	9.76298e-16	7.10866e-14	epithelial membrane protein 2 (LOC110538329), transcript variant X1, mRNA
XM_036957810.1	2027.32	-0.913969	0.113884	-8.02546	1.01144e-15	7.35316e-14	NEDD4-binding protein 1 (LOC110500393), transcript variant X1, mRNA
XM_021577503.2	20558.5	-0.578241	0.0720707	-8.02325	1.02983e-15	7.47526e-14	metalloproteinase inhibitor 3 (LOC110500249), mRNA
XM_021616750.2	2833.45	-0.412346	0.051416	-8.0198	1.05921e-15	7.67665e-14	heterogeneous nuclear ribonucleoprotein A1 (LOC110532662), transcript variant X4, mRNA
XM_036971425.1	5736.1	-1.66363	0.207666	-8.01108	1.1371e-15	8.22843e-14	PR domain zinc finger protein 1-like (LOC110511601), transcript variant X2, mRNA
XM_036960905.1	93.4987	10.0716	1.25769	8.00798	1.16609e-15	8.4253e-14	mitogen-activated protein kinase kinase kinase 4 (LOC110503014), transcript variant X2, mRNA
XM_021623334.2	138.677	-10.5038	1.31185	-8.00682	1.1771e-15	8.49174e-14	cohesin subunit SA-2 (LOC110537360), transcript variant X1, mRNA
XM_036933795.1	101.706	-10.0562	1.25678	-8.00161	1.22806e-15	8.84581e-14	lymphoid enhancer-binding factor 1 (LOC110497329), transcript variant X14, mRNA
XM_021571431.2	1601.95	-1.7122	0.214057	-7.99882	1.25619e-15	9.03457e-14	NGFI-A-binding protein 1 (LOC110495911), transcript variant X1, mRNA
XM_036938658.1	2069.98	-1.18158	0.147735	-7.998	1.26455e-15	9.08082e-14	myosin phosphatase Rho-interacting protein (LOC110538583), transcript variant X2, mRNA
XM_021558448.2	137.16	-10.4878	1.31146	-7.99706	1.27423e-15	9.13634e-14	TBC1 domain family member 10B (LOC110486679), transcript variant X1, mRNA
XM_021615790.2	468.27	0.799343	0.0999591	7.9967	1.27801e-15	9.14944e-14	coiled-coil domain-containing protein 22 (LOC110532147), mRNA
XM_021624394.2	375802	-0.396518	0.0496233	-7.99057	1.34317e-15	9.60131e-14	apolipoprotein Eb (LOC110537922), mRNA
XM_036944617.1	94.8226	-9.95624	1.24643	-7.98782	1.37341e-15	9.80254e-14	uncharacterized LOC110490318 (LOC110490318), transcript variant X1, mRNA
XM_021590496.2	230.409	-1.22394	0.153258	-7.98618	1.39185e-15	9.9191e-14	interleukin-1 beta-like (LOC110509557), mRNA
XM_036981648.1	579.632	-0.949579	0.11897	-7.98165	1.44392e-15	1.02746e-13	Krueppel-like factor 13 (LOC110526857), mRNA
XM_021612975.2	2309.81	-0.937595	0.117486	-7.98048	1.45762e-15	1.03564e-13	transcription factor jun-D (LOC110530134), mRNA
XR_005040065.1	100.452	-4.13745	0.518961	-7.97257	1.5541e-15	1.10252e-13	serine/threonine-protein kinase PAK 1 (LOC110507113), transcript variant X9, misc_RNA
XM_036987624.1	75.0373	9.75453	1.22532	7.96078	1.70957e-15	1.21098e-13	rap1 GTPase-GDP dissociation stimulator 1 (LOC110532975), transcript variant X3, mRNA
XM_021605674.2	631.097	-3.76408	0.47311	-7.95603	1.77646e-15	1.25647e-13	ral guanine nucleotide dissociation stimulator (LOC110525507), transcript variant X1, mRNA
XM_036938080.1	78.4529	9.81885	1.2347	7.95244	1.82874e-15	1.2915e-13	uncharacterized LOC110538018 (LOC110538018), transcript variant X4, mRNA
XM_021617427.2	5542.4	-0.251831	0.0316771	-7.94994	1.86609e-15	1.3159e-13	NIPA like domain containing 4 (nipal4), mRNA
XM_021623104.2	2816.68	-0.433321	0.0545109	-7.94925	1.87644e-15	1.32122e-13	F-box/WD repeat-containing protein 11 (LOC110537224), transcript variant X1, mRNA
XM_021602500.2	3698.19	-0.576131	0.0724809	-7.94874	1.88423e-15	1.32472e-13	arrestin domain-containing protein 1 (LOC110523633), transcript variant X1, mRNA
XM_021574191.2	10591	0.400468	0.0503957	7.94647	1.91897e-15	1.34712e-13	protein LBH (LOC110497809), transcript variant X2, mRNA
XM_021615646.2	402.517	0.791046	0.0995505	7.94618	1.9235e-15	1.34829e-13	methyl-CpG-binding domain protein 6 (LOC110532047), transcript variant X3, mRNA
XM_036980834.1	626.732	-0.660704	0.0832149	-7.93974	2.02614e-15	1.41811e-13	glucose-fructose oxidoreductase domain-containing protein 2 (LOC110526446), transcript variant X1, mRNA
XM_036941857.1	114.384	-1.84249	0.232088	-7.93877	2.04202e-15	1.42711e-13	BAH and coiled-coil domain-containing protein 1 (LOC110486089), transcript variant X2, mRNA
XM_021600522.2	949.916	0.648369	0.0817094	7.93507	2.10381e-15	1.4681e-13	carbamoyl-phosphate synthetase 2, aspartate transcarbamylase, and dihydroorotase (cad), transcript variant X2, mRNA
XM_036983274.1	2528.09	-0.470431	0.0593815	-7.92219	2.33367e-15	1.62609e-13	TAR DNA-binding protein 43 (LOC110527802), transcript variant X1, mRNA
XM_021569602.2	2645.14	-1.18122	0.149131	-7.92074	2.36099e-15	1.64269e-13	nicotinamide phosphoribosyltransferase 2 (nampt2), transcript variant X1, mRNA
XM_036940968.1	806.063	0.592647	0.0748953	7.91301	2.51241e-15	1.74546e-13	frizzled-2 (LOC110485166), mRNA
XM_021600072.2	1216.97	-0.616358	0.0779384	-7.90828	2.60976e-15	1.81041e-13	rho-related GTP-binding protein RhoB (LOC110522013), mRNA
XM_021623254.2	89.2897	-9.86926	1.24819	-7.90683	2.64016e-15	1.82879e-13	Ras-related GTP binding A (rraga), transcript variant X2, mRNA
XM_021594039.2	8797.43	-0.532521	0.0674092	-7.89982	2.79298e-15	1.9318e-13	lamin-A (LOC110514890), transcript variant X1, mRNA
XM_021569252.2	3427.73	-0.723369	0.0916076	-7.89638	2.87117e-15	1.98297e-13	protein kinase C, delta a (prkcda), transcript variant X1, mRNA
XM_021557210.2	1206.17	-0.971657	0.12319	-7.88746	3.08397e-15	2.12543e-13	sphingosine kinase 1 (LOC110485951), mRNA
XM_021620013.2	142.967	-1.98947	0.252235	-7.88736	3.0865e-15	2.12543e-13	cysteine-serine-rich nuclear protein 1b (LOC110535152), mRNA
XM_036941797.1	5213.95	-0.616806	0.0782703	-7.88046	3.26189e-15	2.24292e-13	transcription factor Sox-9-B (LOC110486965), transcript variant X2, mRNA
XM_021597632.2	1717.23	-2.53946	0.322539	-7.87335	3.4527e-15	2.37065e-13	tumor necrosis factor ligand superfamily member 11 (LOC110520367), transcript variant X2, mRNA
XM_036964908.1	92.9197	-9.92614	1.26111	-7.87098	3.51868e-15	2.41243e-13	roundabout, axon guidance receptor, homolog 1 (Drosophila) (robo1), transcript variant X1, mRNA
XM_021598770.2	676.268	-1.06661	0.135618	-7.86479	3.69731e-15	2.5312e-13	MOB kinase activator 2 (LOC110521302), transcript variant X1, mRNA
XM_036947656.1	1388.21	-0.807219	0.102641	-7.8645	3.70562e-15	2.5332e-13	bcl-2-like protein 1 (LOC110492635), mRNA
XM_036943707.1	627.794	0.548181	0.069824	7.85089	4.1308e-15	2.81975e-13	myotubularin-related protein 6 (LOC110490907), transcript variant X2, mRNA
XM_021610825.2	185.073	-2.5114	0.320152	-7.84441	4.35001e-15	2.9641e-13	opioid growth factor receptor-like protein 1 (LOC110528682), transcript variant X2, mRNA
XM_036982318.1	1938.86	-0.357119	0.0455261	-7.84427	4.35488e-15	2.9641e-13	cyclin-T2 (LOC110528841), mRNA
XM_021621682.2	27518.8	-0.341893	0.0436092	-7.83992	4.50825e-15	3.06404e-13	coronin-1C-A (LOC110536115), mRNA
XM_036951688.1	84.0558	-9.78142	1.24779	-7.83901	4.54112e-15	3.08192e-13	OX-2 membrane glycoprotein (LOC110495466), transcript variant X3, mRNA
XM_036945936.1	3998.78	-0.994788	0.127089	-7.82749	4.977e-15	3.37287e-13	interferon regulatory factor 2-binding protein 2-A (LOC110491199), mRNA
XM_036990277.1	256.24	11.5269	1.47296	7.82569	5.04863e-15	3.41648e-13	acetyl-CoA carboxylase (LOC110533878), transcript variant X12, mRNA
XM_021599489.2	2034.21	-0.548174	0.0700611	-7.82424	5.10736e-15	3.45126e-13	regulator of G protein signaling 2 (rgs2), mRNA
XM_036975142.1	77.5839	-9.66641	1.23638	-7.81834	5.35256e-15	3.61175e-13	POU domain, class 2, transcription factor 1 (LOC110520558), transcript variant X17, mRNA
XM_021619008.2	141.678	-1.87992	0.240651	-7.8118	5.63767e-15	3.79867e-13	ATP-binding cassette, sub-family G (WHITE), member 4a (abcg4a), transcript variant X1, mRNA
XM_036972969.1	114.821	-10.2321	1.31224	-7.79741	6.31919e-15	4.25178e-13	hydroxyacylglutathione hydrolase, mitochondrial (LOC110486842), transcript variant X1, mRNA
XM_036956951.1	64.9591	9.54775	1.22501	7.794	6.49214e-15	4.3619e-13	zinc finger protein 585A (LOC110490630), transcript variant X3, mRNA
XM_021624982.2	259.387	1.03607	0.132992	7.79046	6.67638e-15	4.47928e-13	ubiquitin carboxyl-terminal hydrolase 31 (LOC110538266), transcript variant X2, mRNA
XM_036977122.1	80.1029	-9.71289	1.24715	-7.78807	6.80397e-15	4.55837e-13	mannosidase, alpha, class 2A, member 2 (man2a2), transcript variant X2, mRNA
NM_001281392.1	1338.61	-0.636878	0.0817828	-7.78744	6.83825e-15	4.57481e-13	intracellular-type I interferon receptor (LOC101268957), mRNA
XM_036979422.1	876.19	-0.683622	0.0878115	-7.7851	6.96582e-15	4.65353e-13	lysM and putative peptidoglycan-binding domain-containing protein 3 (LOC110525280), transcript variant X2, mRNA
XR_005034850.1	3041.53	-0.591218	0.0759566	-7.78362	7.04757e-15	4.70145e-13	uncharacterized LOC110536889 (LOC110536889), ncRNA
XR_002470188.2	77.0838	9.79292	1.26029	7.77036	7.82652e-15	5.21369e-13	small VCP/p97-interacting protein (LOC110501220), transcript variant X4, misc_RNA
NM_001124723.1	471.955	1.24902	0.161019	7.75693	8.70105e-15	5.78805e-13	Id2 protein (id2), mRNA
XM_021620898.2	2349.91	-1.49347	0.192583	-7.75496	8.83746e-15	5.87047e-13	aquaporin-3 (LOC110535708), transcript variant X1, mRNA
XM_021572294.2	950.118	-0.785701	0.101366	-7.75109	9.11072e-15	6.04344e-13	cbp/p300-interacting transactivator 3-like (LOC110496412), mRNA
XM_036978212.1	116.653	-10.2548	1.32371	-7.74703	9.40665e-15	6.23094e-13	oxysterol-binding protein-related protein 9 (LOC110524436), transcript variant X2, mRNA
XM_036951413.1	1575.23	-1.70555	0.220197	-7.74556	9.51627e-15	6.29468e-13	histone deacetylase 4 (LOC110497004), mRNA
XM_021591392.2	71273.1	-0.211887	0.0273609	-7.74417	9.6207e-15	6.3548e-13	lipocalin (LOC110510074), mRNA
XM_021581321.2	714.785	-0.546845	0.0706216	-7.74331	9.68577e-15	6.3888e-13	rho-related GTP-binding protein RhoU (LOC110502970), mRNA
XM_021590907.2	371.774	1.03339	0.133521	7.7395	9.98121e-15	6.57444e-13	zinc finger protein 574 (LOC110509793), mRNA
XM_021624772.2	323.132	-1.49539	0.193327	-7.73501	1.03393e-14	6.80078e-13	ADP-ribosylation factor-like protein 5B (LOC110538145), mRNA
XM_036963033.1	20062.9	-0.487534	0.06304	-7.73373	1.0444e-14	6.86e-13	galectin-5 (LOC110505796), transcript variant X2, mRNA
XM_036976583.1	1690.89	-2.50752	0.324523	-7.7268	1.10284e-14	7.23376e-13	transcription factor AP-1 (LOC110523115), transcript variant X1, mRNA
XM_021581853.2	6336.09	-1.19522	0.154716	-7.72526	1.11627e-14	7.31164e-13	transcription factor RelB (LOC110503511), transcript variant X1, mRNA
XM_021623910.2	62.025	-6.89775	0.892971	-7.72449	1.12299e-14	7.34542e-13	ubiquitin carboxyl-terminal hydrolase 2 (LOC110537682), transcript variant X5, mRNA
XM_036982809.1	82.452	-9.75371	1.26469	-7.71233	1.23539e-14	8.0694e-13	autophagy-related protein 9A (LOC110528796), transcript variant X1, mRNA
XM_021589830.2	2026.3	-1.25651	0.162932	-7.71188	1.23979e-14	8.08688e-13	angiopoietin-like 4 (angptl4), mRNA
XM_036949558.1	614.866	-0.832436	0.107965	-7.71023	1.25595e-14	8.18091e-13	interferon gamma receptor 1 (ifngr1), transcript variant X1, mRNA
XM_021603765.2	375.204	1.1031	0.143074	7.71002	1.25799e-14	8.18288e-13	spindlin-Z (LOC110524275), transcript variant X2, mRNA
XM_021557334.2	210.266	1.12144	0.145632	7.7005	1.35535e-14	8.80395e-13	BTB (POZ) domain containing 3a (btbd3a), transcript variant X1, mRNA
XM_036953656.1	138.597	-1.36859	0.177816	-7.69666	1.39673e-14	9.06024e-13	uncharacterized protein KIAA1522 homolog (LOC110496752), mRNA
XM_021603503.2	1427.57	-1.0942	0.142315	-7.68856	1.48797e-14	9.63438e-13	transcription factor jun-D (LOC110524140), mRNA
XM_021623462.2	1197.53	-0.627742	0.0816475	-7.68844	1.48934e-14	9.63438e-13	nuclear pore complex protein Nup98-Nup96 (LOC110537426), transcript variant X6, mRNA
XM_036989000.1	2119.65	-0.590562	0.0768379	-7.68581	1.52027e-14	9.82087e-13	CDK5 and ABL1 enzyme substrate 2 (LOC110531283), mRNA
XM_036945054.1	604.585	-0.891371	0.116022	-7.68278	1.55671e-14	1.00425e-12	plasma membrane calcium-transporting ATPase 1 (LOC110490600), transcript variant X2, mRNA
XM_021571583.2	973.351	-0.600574	0.0783077	-7.6694	1.728e-14	1.11322e-12	tuftelin (LOC110495992), transcript variant X3, mRNA
XM_036982405.1	1708.9	0.642887	0.0838296	7.66897	1.73378e-14	1.11541e-12	uncharacterized LOC110516860 (LOC110516860), mRNA
XM_036941538.1	536.358	-0.719478	0.0938196	-7.66874	1.73688e-14	1.11588e-12	chromobox protein homolog 8 (LOC110486816), mRNA
XM_036939419.1	4434.53	-1.03223	0.134678	-7.6644	1.79665e-14	1.1527e-12	monocarboxylate transporter 4-like (LOC110487093), mRNA
XM_021621536.2	7272.73	0.465206	0.060717	7.66187	1.83241e-14	1.17404e-12	sorbin and SH3 domain containing 3 (sorbs3), transcript variant X6, mRNA
XM_021611734.2	4359.02	-0.26893	0.0351039	-7.66096	1.84546e-14	1.18079e-12	proline-rich nuclear receptor coactivator 1 (LOC110529497), mRNA
XM_036961064.1	1196.51	-0.652346	0.0851958	-7.65702	1.90298e-14	1.21594e-12	striatin-4 (LOC110503494), mRNA
XM_021622243.2	723.089	-0.962979	0.125875	-7.65029	2.00524e-14	1.27954e-12	zinc finger and BTB domain-containing protein 7B-like (LOC110536462), transcript variant X3, mRNA
XM_036988949.1	637.394	-0.606865	0.0793957	-7.64355	2.1132e-14	1.3466e-12	solute carrier family 25 member 33 (LOC110532819), transcript variant X2, mRNA
XM_036951281.1	2688.52	-0.384595	0.0503294	-7.64156	2.14611e-14	1.36572e-12	LIM and senescent cell antigen-like-containing domain protein 1 (LOC110495369), transcript variant X5, mRNA
XM_021557701.2	1667.09	-0.953522	0.124922	-7.63296	2.2943e-14	1.45804e-12	dnaJ homolog subfamily C member 7 (LOC110486253), transcript variant X2, mRNA
XM_021605320.2	11019.6	-0.415475	0.054438	-7.63208	2.30997e-14	1.46602e-12	mucin-19 (LOC110525309), mRNA
XM_021566991.2	1180.99	-1.42979	0.187422	-7.6287	2.37127e-14	1.50289e-12	Pim-2 proto-oncogene, serine/threonine kinase (pim2), mRNA
XM_021617900.2	5458.54	-0.459534	0.0602686	-7.62476	2.4448e-14	1.5474e-12	protein C-ets-2 (LOC110533562), mRNA
XM_036950921.1	3322.08	-1.02244	0.134139	-7.62222	2.49353e-14	1.57613e-12	ceramide synthase 5 (LOC110494816), mRNA
XM_021591082.2	823.203	0.64258	0.0843292	7.6199	2.53881e-14	1.60259e-12	stAR-related lipid transfer protein 7, mitochondrial (LOC110509892), mRNA
XM_021571353.2	6828.27	-0.337845	0.0444451	-7.60139	2.92959e-14	1.84678e-12	lymphocyte antigen 75 (LOC110495860), mRNA
XM_021608864.2	140.25	-10.5206	1.38451	-7.59877	2.98963e-14	1.88211e-12	major facilitator superfamily domain-containing protein 6-A (LOC110527527), transcript variant X1, mRNA
XR_005039288.1	62.6191	-9.3572	1.23203	-7.59494	3.07937e-14	1.936e-12	small VCP/p97-interacting protein (LOC110501220), transcript variant X5, misc_RNA
XM_021560273.2	4018.03	-0.994395	0.131034	-7.58882	3.22821e-14	2.02687e-12	endothelin-2 (LOC110488180), mRNA
XR_005035420.1	1262.56	-0.653091	0.0860949	-7.58571	3.30667e-14	2.07336e-12	adhesion G protein-coupled receptor E1 (LOC110512397), transcript variant X4, misc_RNA
XM_021604483.2	9315.62	-1.06601	0.140671	-7.57802	3.50857e-14	2.19702e-12	desmoglein-2 (LOC110524639), transcript variant X1, mRNA
XM_021616045.2	2179.75	-0.670328	0.0884875	-7.5754	3.58021e-14	2.23889e-12	rho GTPase-activating protein 39 (si:ch211-218g4.2), transcript variant X1, mRNA
XM_021589274.2	493.122	-1.42109	0.187859	-7.56465	3.88904e-14	2.42879e-12	forkhead box C1-A (LOC110508622), mRNA
XR_002468979.2	902.868	-0.933978	0.123517	-7.56152	3.98371e-14	2.48461e-12	uncharacterized LOC110492231 (LOC110492231), ncRNA
XR_005034833.1	1321	-0.784631	0.103851	-7.55535	4.17738e-14	2.60194e-12	UDP-glucose ceramide glucosyltransferase (ugcg), transcript variant X4, misc_RNA
XM_036933806.1	1121.07	-1.21337	0.160612	-7.55468	4.19896e-14	2.61192e-12	dickkopf-related protein 2-like (LOC110534949), mRNA
XM_036935591.1	73.2752	9.72173	1.2871	7.55323	4.24609e-14	2.63774e-12	vacuolar protein sorting-associated protein 13A (LOC110535782), transcript variant X2, mRNA
NM_001160511.2	5081.57	-0.238281	0.0316144	-7.53712	4.80472e-14	2.9769e-12	40S ribosomal protein S19 (rs19), mRNA
XM_021612759.2	601.899	0.61147	0.0811274	7.53715	4.80336e-14	2.9769e-12	probable flap endonuclease 1 homolog (zgc:110269), transcript variant X2, mRNA
XM_036967630.1	60.6139	9.4461	1.25362	7.53509	4.8801e-14	3.01962e-12	formin-binding protein 1 (LOC110509593), transcript variant X27, mRNA
XM_036974381.1	58.2619	9.39036	1.24837	7.5221	5.3903e-14	3.33092e-12	low-density lipoprotein receptor-related protein 2 (LOC110504179), transcript variant X5, mRNA
XM_036981292.1	242.591	-1.61169	0.214415	-7.51671	5.61708e-14	3.4665e-12	BCL6A transcription repressor a (bcl6aa), mRNA
XM_036960899.1	110.543	10.3136	1.37233	7.5154	5.6735e-14	3.49672e-12	thrombospondin-2 (LOC110503016), transcript variant X2, mRNA
XM_036953870.1	90.0714	-1.76186	0.234523	-7.51252	5.8001e-14	3.57006e-12	semaphorin-4F (LOC110534581), mRNA
XM_036971008.1	995.325	-1.66857	0.222231	-7.50828	5.99076e-14	3.68259e-12	interleukin-11-like (LOC118946468), mRNA
XM_021621911.2	52.9746	9.25308	1.23404	7.49818	6.47079e-14	3.97247e-12	semaphorin-4C (LOC110536240), transcript variant X3, mRNA
XM_036965666.1	1179.91	-0.655752	0.0874819	-7.49586	6.58664e-14	4.0335e-12	protein-tyrosine sulfotransferase 1 (LOC110508082), transcript variant X3, mRNA
XM_036988953.1	3105.3	-0.474001	0.0632351	-7.49584	6.58738e-14	4.0335e-12	carbonic anhydrase VI (ca6), mRNA
NM_001124293.1	177.738	-1.31986	0.176259	-7.48815	6.98516e-14	4.2715e-12	interferon regulatory factor 1b (irf1b), mRNA
XM_036982632.1	3291.85	0.269014	0.0359496	7.48309	7.25977e-14	4.43365e-12	eukaryotic translation initiation factor 5B (LOC110527355), transcript variant X2, mRNA
XM_036940231.1	1188.1	-0.454613	0.0607732	-7.48048	7.40505e-14	4.5165e-12	leucine-rich repeat protein SHOC-2 (LOC110487267), transcript variant X2, mRNA
XM_021569985.2	1107	-0.607553	0.0814396	-7.46017	8.64099e-14	5.2635e-12	CTTNBP2 N-terminal-like protein (LOC110494691), mRNA
XM_021562880.2	2332.37	0.452265	0.0606355	7.45875	8.735e-14	5.30699e-12	nuclear receptor-binding protein 2 (LOC110489903), transcript variant X1, mRNA
XM_021623036.2	2287.16	0.474868	0.0636653	7.45881	8.73041e-14	5.30699e-12	uncharacterized threonine-rich GPI-anchored glycoprotein PJ4664.02 (LOC110537189), mRNA
XM_021596986.2	241.81	-3.39551	0.455507	-7.45435	9.03114e-14	5.47983e-12	glutaminase b (glsb), transcript variant X5, mRNA
XM_036965871.1	60.5106	-9.30739	1.24904	-7.45163	9.21967e-14	5.587e-12	intraflagellar transport 80 homolog (Chlamydomonas) (ift80), transcript variant X3, mRNA
XM_021591521.2	384.178	-1.26946	0.170415	-7.44922	9.38903e-14	5.6823e-12	B-cell lymphoma 3 protein homolog (LOC110510160), mRNA
XM_021618669.2	2648.83	-0.509721	0.0684292	-7.44889	9.41315e-14	5.68956e-12	ephrin type-B receptor 4a (LOC110534033), transcript variant X1, mRNA
XM_036959840.1	89.8268	-9.87807	1.32642	-7.44714	9.53819e-14	5.75773e-12	SEC31 homolog B, COPII coat complex component (sec31b), transcript variant X4, mRNA
XM_036976723.1	2174.29	-0.447493	0.0601363	-7.44132	9.96851e-14	6.00977e-12	chromodomain helicase DNA binding protein 1 (chd1), mRNA
XM_021576729.2	884.566	0.501926	0.0674936	7.43666	1.03266e-13	6.21765e-12	chromosome 2 C12orf29 homolog (c2h12orf29), mRNA
NM_001124252.1	2910.01	-0.365825	0.0492048	-7.43474	1.04776e-13	6.30053e-12	aryl hydrocarbon receptor beta (LOC100135875), mRNA
XM_036949355.1	76.0367	-9.63653	1.29639	-7.43335	1.05883e-13	6.35893e-12	interleukin enhancer-binding factor 3 (LOC110485675), transcript variant X5, mRNA
XM_036971070.1	2039.25	-0.912659	0.1229	-7.42601	1.11921e-13	6.713e-12	E3 ubiquitin-protein ligase RNF19B (LOC110489267), transcript variant X2, mRNA
XM_021557885.2	1464.65	-0.629452	0.0847961	-7.42312	1.14389e-13	6.85225e-12	KN motif and ankyrin repeat domain-containing protein 2 (LOC110486359), transcript variant X2, mRNA
XM_036943906.1	222.364	0.965425	0.130119	7.41955	1.17523e-13	7.03102e-12	GRB2-associated and regulator of MAPK protein 1 (LOC110489710), transcript variant X3, mRNA
XM_021566835.2	1197.01	0.436693	0.0589457	7.40839	1.2784e-13	7.63849e-12	NACHT, LRR and PYD domains-containing protein 3 (si:ch73-233m11.2), mRNA
XM_036958279.1	2549.66	-0.539927	0.0729458	-7.40175	1.34405e-13	8.02061e-12	leucine-rich repeats and calponin homology (CH) domain containing 4 (lrch4), transcript variant X1, mRNA
XM_036982813.1	11199.8	-0.712412	0.0963603	-7.39321	1.43322e-13	8.54183e-12	mitogen-activated protein kinase kinase kinase kinase 4 (LOC110527400), transcript variant X1, mRNA
XM_036949025.1	58.2277	-9.25153	1.25241	-7.38697	1.50217e-13	8.93971e-12	LITAF domain-containing protein-like (LOC118940289), transcript variant X3, mRNA
XM_036961979.1	310.63	-4.47537	0.605859	-7.38682	1.50378e-13	8.93971e-12	nuclear receptor subfamily 4, group A, member 3 (nr4a3), transcript variant X1, mRNA
XM_021590919.2	247.476	1.12249	0.151963	7.38661	1.50618e-13	8.94262e-12	zinc finger protein 574 (LOC110509802), mRNA
XM_036968955.1	56.7283	9.35303	1.2671	7.38144	1.56581e-13	9.28496e-12	uncharacterized LOC110521355 (LOC110521355), transcript variant X3, mRNA
XM_036980055.1	818.71	0.609625	0.0826949	7.37197	1.6812e-13	9.95661e-12	vacuolar protein sorting-associated protein 37B (LOC110525886), mRNA
XM_036956667.1	1276.85	-0.701945	0.0952881	-7.36656	1.75092e-13	1.03564e-11	carboxypeptidase M-like (LOC118942834), transcript variant X1, mRNA
XM_021571664.2	2488.46	0.575422	0.0781682	7.36133	1.82088e-13	1.07432e-11	TGF-beta receptor type-2 (LOC110496033), transcript variant X2, mRNA
XM_021594060.2	9022.8	-0.272938	0.037077	-7.36138	1.82023e-13	1.07432e-11	ras-related protein Rab-11A (LOC110514944), mRNA
XM_021581934.2	1255.95	-0.63537	0.0863339	-7.35945	1.84675e-13	1.08821e-11	G elongation factor, mitochondrial 1 (gfm1), mRNA
XM_021562760.2	74.154	9.73952	1.3236	7.35837	1.86173e-13	1.09567e-11	abl interactor 1 (LOC110489823), transcript variant X8, mRNA
XM_036935932.1	837.066	2.2979	0.312349	7.35683	1.88332e-13	1.10698e-11	S-adenosylmethionine synthase (LOC110536081), transcript variant X2, mRNA
XM_021597797.2	2386.44	-1.04101	0.141507	-7.35661	1.88645e-13	1.10744e-11	leucine rich repeat containing 58b (lrrc58b), mRNA
XM_021576825.2	229.041	-1.11876	0.152124	-7.35425	1.92001e-13	1.12526e-11	pleckstrin homology-like domain family A member 1 (LOC110499761), mRNA
XM_021590951.2	1544.94	-0.574524	0.0781225	-7.35414	1.92159e-13	1.12526e-11	nucleus accumbens-associated protein 2 (LOC110509825), transcript variant X1, mRNA
XM_021574749.2	294.166	1.24036	0.168669	7.3538	1.92645e-13	1.12669e-11	RLF zinc finger (rlf), mRNA
XM_021589802.2	4124.31	-0.860448	0.117097	-7.34818	2.00925e-13	1.17366e-11	transcription factor jun-D (LOC110508902), mRNA
XM_021558065.2	1761.24	-0.311481	0.0424484	-7.33788	2.17002e-13	1.266e-11	polymerase delta-interacting protein 3 (LOC110486450), mRNA
XM_021612603.2	84.7506	-2.47634	0.337874	-7.32917	2.3159e-13	1.34776e-11	early growth response protein 2b (LOC110529928), mRNA
XM_036941880.1	64.7865	-9.40581	1.28334	-7.32918	2.3157e-13	1.34776e-11	deleted in malignant brain tumors 1 protein (LOC110487431), transcript variant X1, mRNA
XM_021621557.2	1159.09	0.653153	0.0891404	7.32723	2.34956e-13	1.36565e-11	transcriptional activator MN1 (LOC110536046), transcript variant X1, mRNA
XM_021559031.2	674.193	-1.62648	0.222006	-7.32629	2.36612e-13	1.37358e-11	semaphorin-6D (LOC110487106), transcript variant X1, mRNA
XM_021564663.2	1256.62	0.570279	0.0778683	7.32364	2.4134e-13	1.3993e-11	dual specificity mitogen-activated protein kinase kinase 4 (LOC110491308), transcript variant X1, mRNA
XR_005052022.1	445.816	1.63647	0.2236	7.31874	2.50307e-13	1.4495e-11	arrestin domain-containing protein 3 (LOC110525277), transcript variant X2, misc_RNA
XM_021617495.2	2014.57	-0.887368	0.121279	-7.31673	2.5409e-13	1.46959e-11	SH3 and PX domains 2B (sh3pxd2b), transcript variant X3, mRNA
XM_021607766.2	261.067	1.12847	0.15446	7.30589	2.75441e-13	1.59112e-11	F-box only protein 22 (LOC110526633), mRNA
XM_021589693.2	1364.94	-0.793852	0.108794	-7.29682	2.94659e-13	1.70005e-11	TLC domain-containing protein 4-B (LOC110508844), transcript variant X1, mRNA
XM_021602632.2	1430.21	-0.893717	0.122523	-7.29426	3.00314e-13	1.73054e-11	protein phosphatase PTC7 homolog (LOC110523703), mRNA
XM_036952589.1	104.197	-10.0914	1.38537	-7.28424	3.23486e-13	1.86179e-11	serine/arginine-rich splicing factor SR45-like (LOC118941140), transcript variant X2, mRNA
XM_021576818.2	100.568	10.177	1.39827	7.27829	3.38084e-13	1.94343e-11	proton myo-inositol cotransporter (LOC110499735), transcript variant X3, mRNA
XM_036951998.1	8070.39	-0.764346	0.105046	-7.27627	3.43187e-13	1.97035e-11	calcipressin-1-like (LOC110495655), transcript variant X2, mRNA
XM_036949590.1	40344.8	-1.13001	0.155416	-7.27084	3.57254e-13	2.04861e-11	junction plakoglobin (LOC110495126), transcript variant X2, mRNA
XM_036959223.1	3895.51	-0.250345	0.0344477	-7.26739	3.66488e-13	2.09899e-11	protein disulfide-isomerase A5 (LOC110501807), mRNA
XR_002468410.2	1209.25	-0.396473	0.0545583	-7.26697	3.67654e-13	2.1031e-11	uncharacterized LOC110488454 (LOC110488454), ncRNA
XM_036950738.1	3508.03	-1.02053	0.140499	-7.26357	3.77003e-13	2.15396e-11	ephrin type-A receptor 2 (LOC110493270), transcript variant X2, mRNA
XM_036945675.1	1626.31	-0.326004	0.0448868	-7.2628	3.79145e-13	2.16357e-11	translocation associated membrane protein 1 (tram1), transcript variant X1, mRNA
XM_021604754.2	6029.13	-0.410117	0.0564718	-7.26233	3.8049e-13	2.16861e-11	60S ribosomal protein L36 (LOC110524836), mRNA
XM_036934949.1	52.4302	9.23954	1.27242	7.26142	3.83055e-13	2.18058e-11	alanine aminotransferase 2-like (si:ch211-217a12.1), transcript variant X1, mRNA
XM_021613319.2	100.521	-10.0396	1.38279	-7.26039	3.85966e-13	2.1945e-11	cadherin 6 (cdh6), transcript variant X1, mRNA
XM_021596906.2	3878.99	-0.676496	0.0931851	-7.2597	3.87947e-13	2.20309e-11	collagen alpha-1(XVIII) chain (LOC110519975), transcript variant X1, mRNA
XM_021603223.2	731.797	-0.538701	0.0742243	-7.25775	3.93584e-13	2.2324e-11	pyridoxal (pyridoxine, vitamin B6) phosphatase (pdxp), mRNA
XM_021589576.2	14288.8	-0.179288	0.0247236	-7.2517	4.11586e-13	2.33169e-11	extended synaptotagmin-2-B (LOC110508771), transcript variant X4, mRNA
XM_036979335.1	1181.52	-3.96542	0.547503	-7.24273	4.39732e-13	2.48814e-11	torsin family 4, member Ab (tor4ab), transcript variant X1, mRNA
XM_021605799.2	466.192	-1.73982	0.240293	-7.24039	4.4739e-13	2.52636e-11	refilin A (rflna), transcript variant X1, mRNA
XM_021607588.2	238.583	1.07783	0.148865	7.24034	4.47562e-13	2.52636e-11	homeobox protein aristaless-like 4 (LOC110526538), mRNA
XM_036955513.1	98.3417	-10.0081	1.38301	-7.23644	4.60622e-13	2.59696e-11	semaphorin-3E (LOC110496126), transcript variant X1, mRNA
XM_021581927.2	2334.11	0.322847	0.044643	7.23176	4.7677e-13	2.68156e-11	NLR family member X1 (LOC110503546), transcript variant X4, mRNA
XM_021621335.2	3830.3	-0.263212	0.0363966	-7.23179	4.76662e-13	2.68156e-11	TBC1 domain family member 10A (LOC110535939), mRNA
XM_021607116.2	126.105	-2.74704	0.379867	-7.23157	4.77429e-13	2.68206e-11	GTP-binding protein RAD (LOC110526288), mRNA
XM_036948789.1	1123.11	-0.433456	0.0600079	-7.22331	5.07357e-13	2.84678e-11	breast cancer anti-estrogen resistance protein 3 homolog (LOC110516831), transcript variant X5, mRNA
XM_021565047.2	20942.4	-0.537851	0.0745012	-7.21935	5.22353e-13	2.92742e-11	zinc metalloproteinase-disintegrin-like 4a (LOC110491526), transcript variant X2, mRNA
XM_036963693.1	903.426	-2.24398	0.310879	-7.21817	5.26927e-13	2.94953e-11	intracellular-type I interferon receptor (LOC101268957), transcript variant X1, mRNA
XM_021609314.2	10878.5	-0.72414	0.100372	-7.21456	5.41083e-13	3.02517e-11	ephrin type-A receptor 2 (LOC110527798), transcript variant X2, mRNA
XM_036935710.1	132.647	-10.4397	1.44739	-7.21279	5.4815e-13	3.06104e-11	ral guanine nucleotide dissociation stimulator (LOC110535052), transcript variant X1, mRNA
XM_036938657.1	3328.24	-1.16694	0.161845	-7.21028	5.58381e-13	3.11447e-11	myosin phosphatase Rho-interacting protein (LOC110538583), transcript variant X1, mRNA
XM_036978326.1	327.499	-1.65117	0.229088	-7.20759	5.69521e-13	3.17283e-11	phospholipid phosphatase 3 (LOC110524516), transcript variant X1, mRNA
XM_021564682.2	6357.34	-0.4911	0.0681469	-7.20648	5.74164e-13	3.19491e-11	histone H3.3A (LOC110491318), mRNA
XM_036948357.1	70.7402	-9.53345	1.32362	-7.20258	5.90835e-13	3.28379e-11	plectin (LOC110489723), transcript variant X9, mRNA
XM_021603700.2	5215.61	-0.511611	0.0710644	-7.19926	6.05418e-13	3.36086e-11	Rho GTPase activating protein 45b (arhgap45b), transcript variant X2, mRNA
XM_036947020.1	1774.56	-0.967159	0.134351	-7.19876	6.07619e-13	3.36909e-11	integrin, alpha 5 (fibronectin receptor, alpha polypeptide) (itga5), mRNA
XM_021561490.2	446.2	-2.60052	0.361267	-7.19835	6.09477e-13	3.37541e-11	E74-like ETS transcription factor 1 (elf1), transcript variant X2, mRNA
XM_021558487.2	52.6767	-9.10706	1.2656	-7.19583	6.20798e-13	3.43029e-11	G1/S-specific cyclin-E2 (LOC110486705), transcript variant X1, mRNA
XM_021589686.2	48.6936	-8.99387	1.24989	-7.19573	6.21292e-13	3.43029e-11	piggyBac transposable element-derived protein 4 (LOC110508837), transcript variant X3, mRNA
XM_036936628.1	563.236	-1.65257	0.229662	-7.19566	6.21577e-13	3.43029e-11	cysteine/serine-rich nuclear protein 1-like (LOC118937458), mRNA
XM_021567932.2	1393.11	0.529557	0.0736021	7.19486	6.25238e-13	3.44644e-11	CCN family member 1 (LOC110493578), mRNA
XM_021576416.2	2835.23	-0.375105	0.0521471	-7.19321	6.32871e-13	3.48443e-11	potassium channel, subfamily K, member 1b (kcnk1b), mRNA
XM_021616727.2	1136.85	0.504117	0.0701334	7.18798	6.57592e-13	3.6163e-11	carboxy-terminal domain RNA polymerase II polypeptide A small phosphatase 2 (LOC110532650), mRNA
XM_036971226.1	9717.06	-0.348825	0.0485525	-7.1845	6.74554e-13	3.70524e-11	epithelial discoidin domain-containing receptor 1 (LOC110503829), transcript variant X1, mRNA
XM_036965927.1	8180.87	-0.971577	0.135238	-7.18421	6.75991e-13	3.70879e-11	ski-like protein (LOC110509188), mRNA
XM_036948901.1	3029.95	-0.832644	0.115905	-7.18384	6.77823e-13	3.7145e-11	adhesion G protein-coupled receptor E5-like (LOC110517322), transcript variant X1, mRNA
XM_021593623.2	50.6275	-9.05001	1.25991	-7.18308	6.81581e-13	3.73074e-11	uncharacterized LOC110514034 (LOC110514034), transcript variant X1, mRNA
XM_036949097.1	2482.52	-2.06206	0.287084	-7.1828	6.82989e-13	3.73409e-11	transcription factor SPT20 homolog (LOC118940333), transcript variant X2, mRNA
XM_036985251.1	2366.45	-0.555041	0.0773196	-7.17853	7.0463e-13	3.84793e-11	checkpoint suppressor 1 (ches1), transcript variant X1, mRNA
XM_036980992.1	55.4024	-9.1797	1.27982	-7.17265	7.35602e-13	4.01241e-11	alpha-ketoglutarate-dependent dioxygenase FTO (LOC110526968), transcript variant X1, mRNA
XM_021572455.2	6033.8	-0.438955	0.061224	-7.16966	7.51835e-13	4.09619e-11	protein FAM83H (LOC110496510), transcript variant X1, mRNA
XM_021560397.2	145.956	1.57163	0.219394	7.16354	7.862e-13	4.27846e-11	frizzled-1 (LOC110488244), transcript variant X1, mRNA
XM_021568156.2	578.272	0.751587	0.104921	7.16336	7.87216e-13	4.27903e-11	SERTA domain-containing protein 2 (LOC110493729), mRNA
XM_021601639.2	66.6663	-9.4473	1.31896	-7.16271	7.90979e-13	4.29451e-11	pleckstrin and Sec7 domain containing 3, like (psd3l), transcript variant X7, mRNA
XM_036939393.1	1362.56	-2.21427	0.30919	-7.1615	7.97983e-13	4.32754e-11	GRAM domain-containing protein 2B (LOC110533496), transcript variant X2, mRNA
XM_036946902.1	2635.21	-1.00945	0.140962	-7.16114	8.00075e-13	4.33388e-11	RNA-binding motif, single-stranded-interacting protein 2 (LOC110491055), mRNA
XM_036952905.1	684.049	-1.55356	0.217003	-7.15915	8.11775e-13	4.38714e-11	mucin-2-like (LOC118941172), partial mRNA
XM_036984580.1	483.34	-0.916075	0.127957	-7.15926	8.11166e-13	4.38714e-11	sorting nexin-17 (LOC110529264), transcript variant X1, mRNA
XM_036934868.1	75.2434	9.7586	1.36326	7.15826	8.17066e-13	4.40054e-11	NEDD8 ultimate buster 1 (LOC110535270), transcript variant X3, mRNA
XM_036938396.1	6841.88	-0.776993	0.108542	-7.15843	8.16074e-13	4.40054e-11	collagen, type V, alpha 3a (LOC110538970), transcript variant X1, mRNA
XM_036964019.1	397.797	-0.958272	0.133869	-7.15827	8.17039e-13	4.40054e-11	annexin A2-A (LOC110498670), transcript variant X2, mRNA
XM_036944045.1	95.3153	-9.9628	1.39222	-7.15605	8.30347e-13	4.46694e-11	poly(A) binding protein, nuclear 1 (pabpn1), transcript variant X3, mRNA
XM_036961454.1	5250.14	-0.51126	0.0714554	-7.15495	8.37024e-13	4.49771e-11	EH-domain containing 2b (ehd2b), transcript variant X1, mRNA
XM_036937463.1	54886.8	-0.527576	0.0737729	-7.15135	8.59274e-13	4.61199e-11	ubiquitin B (ubb), transcript variant X2, mRNA
XM_036947808.1	1556.13	-0.506487	0.0708559	-7.14813	8.79677e-13	4.71611e-11	interleukin-1 receptor-associated kinase 1 (irak1), transcript variant X2, mRNA
XM_036979813.1	147.11	-2.0958	0.293316	-7.14519	8.98739e-13	4.81281e-11	smoothelin (LOC110526722), transcript variant X4, mRNA
XM_036942335.1	947.779	-0.557618	0.0780729	-7.14227	9.18027e-13	4.9105e-11	zinc finger protein GLIS2-like (LOC118938427), mRNA
XM_036935639.1	1994.45	-2.23837	0.313538	-7.13909	9.39524e-13	5.01977e-11	hyaluronan synthase 2 (has2), mRNA
XM_021624280.2	3879.64	-1.48671	0.20826	-7.13874	9.41892e-13	5.02671e-11	MAPK interacting serine/threonine kinase 1 (mknk1), mRNA
XM_036983272.1	5419.36	-0.624388	0.0874735	-7.13802	9.4684e-13	5.04738e-11	ephrin type-A receptor 2 (LOC110527798), transcript variant X3, mRNA
XM_021558239.2	16492.1	-0.445743	0.0625163	-7.13003	1.00346e-12	5.34312e-11	probable ATP-dependent RNA helicase DDX5 (LOC110486548), transcript variant X1, mRNA
XM_036986523.1	1162.54	-1.36305	0.191184	-7.12954	1.00705e-12	5.35617e-11	ski-like protein (LOC110530777), transcript variant X4, mRNA
XM_021610067.2	202.509	0.993995	0.139505	7.12513	1.0398e-12	5.52414e-11	single-strand-selective monofunctional uracil-DNA glycosylase 1 (smug1), mRNA
XM_021611608.2	1395.59	-1.24079	0.174382	-7.11539	1.11599e-12	5.92217e-11	transcription factor SOX-11 (LOC110529436), mRNA
XR_002470249.2	70.0379	9.65683	1.35814	7.11034	1.15759e-12	6.13599e-11	kelch domain-containing protein 3 (LOC110501795), transcript variant X4, misc_RNA
XM_021619390.2	3378.94	-0.754552	0.106142	-7.10887	1.16997e-12	6.19464e-11	F-box/WD repeat-containing protein 7 (LOC110534508), mRNA
XM_021568314.2	94.7882	-9.95496	1.40052	-7.10802	1.17717e-12	6.22577e-11	spectrin beta chain, non-erythrocytic 1 (LOC110493814), transcript variant X1, mRNA
XM_021611989.2	2125.35	-1.22105	0.171893	-7.10354	1.21597e-12	6.42374e-11	HIVEP zinc finger 2a (hivep2a), transcript variant X2, mRNA
XM_036971367.1	285.512	0.846335	0.119172	7.10179	1.23147e-12	6.49831e-11	zinc finger protein 436 (LOC110487657), mRNA
XM_036970146.1	160.706	-1.51146	0.212855	-7.10089	1.2396e-12	6.53387e-11	NF-kappa-B inhibitor delta-like (LOC118936618), mRNA
XM_036954348.1	8788.19	-0.437593	0.061662	-7.09664	1.27822e-12	6.72985e-11	bifunctional UDP-N-acetylglucosamine 2-epimerase/N-acetylmannosamine kinase (LOC110498664), transcript variant X1, mRNA
XM_021587059.2	800.792	0.947093	0.133514	7.09358	1.30689e-12	6.8731e-11	uncharacterized LOC110507169 (LOC110507169), mRNA
XM_021625427.2	288.608	-1.26248	0.178104	-7.08847	1.35606e-12	7.12372e-11	NF-kappa-B inhibitor delta (LOC110538540), mRNA
XM_021557099.2	8882.3	-0.442302	0.0625538	-7.07075	1.541e-12	8.08622e-11	junction plakoglobin (LOC110485892), transcript variant X2, mRNA
XM_036937490.1	27968.8	-0.281597	0.0398526	-7.06596	1.59509e-12	8.36072e-11	syndecan-2 (LOC110507380), transcript variant X1, mRNA
XM_021574576.2	203.631	1.08081	0.153068	7.061	1.65305e-12	8.65484e-11	paired box protein Pax-1 (LOC110498032), transcript variant X1, mRNA
XM_021584549.2	139.677	10.6521	1.50891	7.05946	1.67145e-12	8.74143e-11	transcription regulator protein BACH2-like (LOC110505367), transcript variant X1, mRNA
XM_036979546.1	84.1125	-9.78311	1.38663	-7.05533	1.72195e-12	8.99552e-11	cell surface hyaluronidase (LOC110525412), transcript variant X4, mRNA
NM_001124276.1	945.722	-0.604764	0.0857497	-7.05267	1.75516e-12	9.15882e-11	glucose transporter 1A (glut1a), mRNA
XM_021601761.2	632.404	-0.557181	0.079062	-7.0474	1.82295e-12	9.50201e-11	folylpolyglutamate synthase, mitochondrial (LOC110523240), mRNA
XM_036951663.1	5060.01	-1.0136	0.144	-7.0389	1.93758e-12	1.00883e-10	MOB kinase activator 2 (LOC110492538), transcript variant X2, mRNA
XM_021560597.2	1001.45	-0.659578	0.0937135	-7.03824	1.94684e-12	1.01253e-10	ETS domain-containing transcription factor ERF (LOC110488368), mRNA
XM_036950737.1	8551.25	-0.872107	0.124154	-7.0244	2.14989e-12	1.11689e-10	ephrin type-A receptor 2 (LOC110493270), transcript variant X1, mRNA
XM_021610171.2	824.149	-2.26288	0.322281	-7.02145	2.19582e-12	1.1395e-10	NGFI-A-binding protein 2 (LOC110528260), transcript variant X1, mRNA
XM_036961404.1	3129.37	-0.872105	0.124239	-7.01958	2.22535e-12	1.15355e-10	TCDD-inducible poly(ADP-ribose) polymerase (LOC110503414), mRNA
XM_021585403.2	1332.34	-0.453496	0.0646335	-7.01642	2.2762e-12	1.1786e-10	proton activated chloride channel 1 (pacc1), mRNA
XM_021602768.2	2091.15	-0.580974	0.0828961	-7.00846	2.40955e-12	1.24628e-10	GLIS family zinc finger 3 (glis3), mRNA
XR_005035034.1	3110.71	-0.310059	0.044267	-7.00429	2.48249e-12	1.28259e-10	exostosin-1a (LOC110511734), transcript variant X3, misc_RNA
XM_036965971.1	475.245	0.583279	0.0832794	7.00387	2.48979e-12	1.28495e-10	histone deacetylase complex subunit SAP130 (LOC110508841), transcript variant X3, mRNA
XM_036942858.1	72.8106	9.71091	1.38713	7.00074	2.54613e-12	1.31258e-10	uncharacterized LOC110518941 (LOC110518941), transcript variant X2, mRNA
XM_021615990.2	1468.22	-0.47212	0.0674426	-7.00032	2.55381e-12	1.3151e-10	bcl-2-like protein 1 (LOC110532256), transcript variant X1, mRNA
XM_036961088.1	60.339	-9.30355	1.32926	-6.99904	2.57717e-12	1.32568e-10	guanine nucleotide exchange factor for Rab-3A (LOC110501267), transcript variant X2, mRNA
XM_021615878.2	3573.27	0.285743	0.0408443	6.9959	2.63556e-12	1.35423e-10	BTB/POZ domain-containing protein KCTD20 (LOC110532192), mRNA
XM_036957466.1	65.315	9.55622	1.36693	6.99099	2.7295e-12	1.40096e-10	optineurin (LOC110500144), transcript variant X7, mRNA
XM_036945522.1	982.716	-1.15163	0.164742	-6.99049	2.73919e-12	1.4044e-10	dual specificity protein phosphatase 16 (LOC110514543), mRNA
XM_021565912.2	1634.86	1.2176	0.174264	6.98709	2.80651e-12	1.43735e-10	retinoic acid receptor gamma-A (LOC110491992), transcript variant X11, mRNA
XM_036957733.1	1476.22	-0.498066	0.0713218	-6.98337	2.8819e-12	1.47435e-10	diacylglycerol kinase delta (si:dkey-172j4.3), transcript variant X4, mRNA
XM_021568157.2	846.821	-0.93413	0.133857	-6.97856	2.98226e-12	1.52404e-10	ras-related protein ORAB-1 (LOC110493730), transcript variant X2, mRNA
XM_036976759.1	1187.9	-1.64773	0.236129	-6.9781	2.99209e-12	1.5274e-10	neuregulin 1 (nrg1), transcript variant X3, mRNA
XR_005039971.1	45.5538	9.03547	1.29554	6.97427	3.07467e-12	1.56785e-10	CLK4-associating serine/arginine rich protein (LOC110507397), transcript variant X4, misc_RNA
XM_021582078.2	2953.53	-0.431369	0.0618653	-6.97272	3.1088e-12	1.58353e-10	adapter molecule crk (LOC110503643), mRNA
XM_036946957.1	2900.33	-1.59214	0.228376	-6.97157	3.13412e-12	1.5947e-10	pleckstrin homology domain-containing family G member 5 (LOC110492064), transcript variant X4, mRNA
XM_021603541.2	1281.97	-0.412366	0.0592281	-6.96234	3.34657e-12	1.69925e-10	solute carrier family 35 member E1 (LOC110524155), mRNA
XM_021616645.2	5923.66	-1.04331	0.149851	-6.96233	3.34682e-12	1.69925e-10	pleckstrin homology domain-containing family G member 5 (LOC110532604), transcript variant X6, mRNA
NM_001124374.1	2051.23	-1.5244	0.219089	-6.95788	3.45433e-12	1.75193e-10	tumor necrosis factor (tnf), mRNA
XM_021597258.2	392.699	0.644739	0.0927036	6.95485	3.52939e-12	1.78807e-10	ras-related protein Rap-2a (LOC110520154), mRNA
XM_021565974.2	564.546	0.573754	0.0825532	6.95012	3.64985e-12	1.84711e-10	carboxy-terminal domain RNA polymerase II polypeptide A small phosphatase 2 (LOC110492020), mRNA
XM_036956630.1	504.058	12.5033	1.79924	6.9492	3.67364e-12	1.85714e-10	cullin-associated NEDD8-dissociated protein 1 (LOC110516816), transcript variant X3, mRNA
XM_036989608.1	4066.75	-0.483602	0.0696461	-6.9437	3.81957e-12	1.92884e-10	P2X purinoceptor 1 (LOC110533310), transcript variant X5, mRNA
XM_021589213.2	293.14	-0.847042	0.122039	-6.94073	3.90073e-12	1.96771e-10	zinc finger and BTB domain-containing protein 7B (LOC110508584), transcript variant X2, mRNA
XM_036965101.1	5136.11	-0.378672	0.0545602	-6.94045	3.90859e-12	1.96956e-10	ribosomal protein L35a (rpl35a), transcript variant X2, mRNA
XM_036984743.1	368.572	-1.24646	0.179909	-6.92829	4.25945e-12	2.14406e-10	PR domain zinc finger protein 1-like (LOC110529181), mRNA
XM_036970036.1	471.706	0.724505	0.104642	6.92364	4.40185e-12	2.21337e-10	UPF0461 protein C5orf24 homolog (LOC110504530), mRNA
XM_036944523.1	101.706	-10.0571	1.45472	-6.91343	4.73074e-12	2.3762e-10	forkhead box P2 (foxp2), transcript variant X17, mRNA
XM_036956320.1	1930.89	-0.687216	0.0994057	-6.91324	4.737e-12	2.3768e-10	tripartite motif-containing protein 16 (LOC110499457), transcript variant X2, mRNA
XM_036988222.1	677.527	12.9299	1.87233	6.90579	4.99249e-12	2.50232e-10	deoxyribonuclease gamma (LOC110532283), transcript variant X5, mRNA
XM_021561620.2	5892.94	-0.283429	0.0410533	-6.90393	5.05833e-12	2.53262e-10	SH3 domain containing 21 (sh3d21), transcript variant X1, mRNA
XM_036978599.1	3239.11	-0.474176	0.0687051	-6.90161	5.14163e-12	2.57158e-10	collagen alpha-1(XXIV) chain (LOC110524715), mRNA
XM_021596194.2	1253.07	0.986353	0.142977	6.89868	5.24881e-12	2.62239e-10	biogenesis of lysosome-related organelles complex 1 subunit 6 (LOC110518754), transcript variant X2, mRNA
XM_036956226.1	11694.7	-0.558256	0.0809835	-6.89346	5.44523e-12	2.71764e-10	dystonin (LOC110499368), mRNA
XM_036936779.1	1738.83	-0.371657	0.05394	-6.89019	5.57188e-12	2.7779e-10	methyl-CpG binding domain protein 2 (mbd2), mRNA
XM_036949096.1	3294.77	-2.04109	0.296342	-6.88761	5.67365e-12	2.82564e-10	transcription factor SPT20 homolog (LOC118940333), transcript variant X1, mRNA
XM_036936079.1	9446.84	0.337926	0.0490783	6.88544	5.76107e-12	2.86613e-10	uridine phosphorylase 1 (upp1), transcript variant X3, mRNA
XM_036967499.1	72.2988	-9.56393	1.38995	-6.88078	5.95246e-12	2.95821e-10	uncharacterized LOC110510214 (LOC110510214), transcript variant X3, mRNA
XM_036957167.1	1282.22	-0.748249	0.108771	-6.87911	6.02275e-12	2.98998e-10	ankyrin repeat and sterile alpha motif domain-containing protein 1B (LOC110501015), transcript variant X3, mRNA
XM_021602100.2	9211.73	-0.231445	0.0336462	-6.87879	6.03621e-12	2.9935e-10	ras-related protein rab7 (LOC110523424), mRNA
XM_021623322.2	1088.53	0.500677	0.0727965	6.87777	6.07983e-12	3.01195e-10	myotubularin-related protein 2 (LOC110537355), transcript variant X3, mRNA
XM_021582966.2	2013.25	-0.29362	0.0427057	-6.87542	6.18094e-12	3.05882e-10	integral membrane protein 2C (LOC110504134), mRNA
XM_021609466.2	200.036	-1.32298	0.192746	-6.86386	6.70251e-12	3.31344e-10	FERM domain-containing protein 4B (LOC110527879), transcript variant X5, mRNA
XM_021590915.2	405.154	-1.63806	0.238703	-6.86236	6.77325e-12	3.34489e-10	surfeit 4 (surf4), transcript variant X2, mRNA
XM_036937213.1	101.525	-10.0544	1.46519	-6.8622	6.78081e-12	3.34511e-10	annexin A4 (LOC110537213), transcript variant X3, mRNA
XM_021603491.2	679.566	3.1684	0.462019	6.85773	6.99654e-12	3.44791e-10	arrestin domain-containing protein 2 (LOC110524135), transcript variant X1, mRNA
XM_036962968.1	2211.47	-0.732541	0.106902	-6.85242	7.26097e-12	3.57447e-10	grainyhead-like transcription factor 3 (grhl3), transcript variant X2, mRNA
XM_036966980.1	2584.01	-0.585195	0.0855626	-6.83937	7.95395e-12	3.91151e-10	leukotriene B4 receptor 1-like (LOC110508159), mRNA
XM_036956654.1	4265.75	-0.428171	0.0626932	-6.82963	8.51314e-12	4.18212e-10	E3 ubiquitin-protein ligase Mdm2 (LOC110516940), transcript variant X3, mRNA
XM_021576073.2	417.873	-1.13451	0.166165	-6.82763	8.63269e-12	4.23642e-10	syntaxin-4 (LOC110499141), transcript variant X1, mRNA
XM_021559462.2	44.2095	-8.85549	1.29811	-6.82181	8.99027e-12	4.4073e-10	1-phosphatidylinositol phosphodiesterase (LOC110487536), transcript variant X2, mRNA
XM_036987491.1	500.495	-4.40005	0.645059	-6.82115	9.03122e-12	4.42276e-10	lysine-specific demethylase 6B (LOC110532943), transcript variant X1, mRNA
XM_036950740.1	2670.1	-0.569214	0.0834912	-6.81765	9.25445e-12	4.52735e-10	macrophage-stimulating protein receptor (LOC110494670), mRNA
XM_036943537.1	8235.62	-0.37361	0.0548588	-6.81038	9.73387e-12	4.75694e-10	PDZ and LIM domain protein 7 (LOC110487794), transcript variant X2, mRNA
XM_036958213.1	35.2998	8.66678	1.27266	6.80999	9.76055e-12	4.76159e-10	cGMP-specific 3',5'-cyclic phosphodiesterase (LOC110500730), transcript variant X3, mRNA
XM_036977998.1	84720.8	-0.24822	0.0364497	-6.80994	9.76367e-12	4.76159e-10	tropomyosin alpha-4 chain (LOC110524211), transcript variant X4, mRNA
XM_021608229.2	674.009	-0.868586	0.127555	-6.80949	9.79435e-12	4.7716e-10	peroxisome proliferator-activated receptor beta (pparb), transcript variant X1, mRNA
XM_021618287.2	1368.23	0.420231	0.0617175	6.80895	9.83161e-12	4.78478e-10	rho GTPase-activating protein 35 (LOC110533776), transcript variant X1, mRNA
XM_036989856.1	489.51	-2.64962	0.389266	-6.80671	9.9855e-12	4.85465e-10	ubiquitin carboxyl-terminal hydrolase 2 (LOC110534861), transcript variant X1, mRNA
XM_036956237.1	915.59	0.62212	0.0914663	6.80163	1.03441e-11	5.02378e-10	family with sequence similarity 83 member B (fam83b), mRNA
XM_036979684.1	526.909	0.797437	0.117256	6.80081	1.04036e-11	5.04747e-10	aspartate beta-hydroxylase domain-containing protein 2 (LOC110525555), transcript variant X3, mRNA
XM_036950919.1	2035.9	-0.36793	0.0541043	-6.80038	1.04343e-11	5.05711e-10	SWI/SNF-related matrix-associated actin-dependent regulator of chromatin subfamily D member 1 (LOC110493298), mRNA
XM_036950371.1	71.9738	9.69533	1.42627	6.79769	1.06308e-11	5.14707e-10	collagen alpha-1(VII) chain (LOC110493231), transcript variant X4, mRNA
XM_021614883.2	1007.42	-0.724682	0.106638	-6.79573	1.07767e-11	5.21235e-10	microfibril associated protein 3 like (mfap3l), mRNA
XM_021611333.2	555.707	0.581299	0.0855921	6.79151	1.10968e-11	5.36161e-10	serine/threonine-protein phosphatase 2A 55 kDa regulatory subunit B delta isoform (LOC110529206), mRNA
XM_021600075.2	65.55	-9.42335	1.38994	-6.77968	1.20445e-11	5.81355e-10	mitotic deacetylase-associated SANT domain protein (LOC110522018), transcript variant X1, mRNA
XM_021566836.2	4279.63	-0.327742	0.048368	-6.77599	1.23554e-11	5.9575e-10	ceramide synthase 5 (LOC110492480), mRNA
XM_021562579.2	198.279	11.1572	1.64667	6.77559	1.23897e-11	5.96787e-10	plectin (LOC110489723), transcript variant X8, mRNA
XM_021592933.2	76.9474	-9.65428	1.42563	-6.77193	1.27078e-11	6.11486e-10	zinc finger protein 319 (LOC110512529), transcript variant X3, mRNA
XR_005051983.1	1110.42	-0.641603	0.0947815	-6.76928	1.29424e-11	6.22138e-10	uncharacterized LOC110516346 (LOC110516346), ncRNA
XM_036943662.1	273.675	-1.01932	0.150594	-6.76867	1.2997e-11	6.24122e-10	Wilms tumor protein 1-interacting protein-like (LOC110539285), mRNA
NM_001160477.1	1512.9	-0.548259	0.0810305	-6.76608	1.32317e-11	6.34741e-10	CD86 molecule (cd86), mRNA
XM_021609051.2	1782.74	-0.476376	0.0704713	-6.75986	1.38126e-11	6.61935e-10	charged multivesicular body protein 4b (LOC110527643), transcript variant X1, mRNA
XM_021589535.2	136585	-0.545211	0.0807126	-6.75497	1.42867e-11	6.83958e-10	laminin, gamma 2 (lamc2), mRNA
XM_036951451.1	66.3357	-9.4407	1.39789	-6.75353	1.44293e-11	6.90078e-10	general transcription factor IIF subunit 2 (LOC110515805), transcript variant X5, mRNA
XM_036981931.1	40.1706	-8.71702	1.2922	-6.74586	1.52125e-11	7.26794e-10	transcription factor Dp-1 (LOC110519328), transcript variant X1, mRNA
XM_036935693.1	271.356	0.819579	0.121496	6.74571	1.52284e-11	7.26817e-10	zinc fingers and homeoboxes protein 1 (LOC110520807), mRNA
XM_036957037.1	208.978	1.44649	0.214441	6.7454	1.52606e-11	7.27614e-10	smoothened homolog (LOC118942889), mRNA
XM_036945719.1	612.503	0.546915	0.0811037	6.7434	1.54722e-11	7.36951e-10	U2 snRNP-associated SURP motif-containing protein (LOC110489554), transcript variant X3, mRNA
XM_021587444.2	538.518	-1.39386	0.206729	-6.74245	1.55738e-11	7.41039e-10	uncharacterized LOC110507445 (LOC110507445), transcript variant X1, mRNA
XM_036940417.1	1421.2	0.500389	0.0742176	6.74219	1.5602e-11	7.41632e-10	WW domain binding protein 1-like b (wbp1lb), mRNA
XM_036976898.1	2469.87	-0.553168	0.0821338	-6.73497	1.63969e-11	7.78627e-10	Rap guanine nucleotide exchange factor (GEF) 1b (rapgef1b), transcript variant X2, mRNA
XM_021616587.2	183.822	-1.51403	0.225032	-6.72806	1.71945e-11	8.15677e-10	protein tyrosine phosphatase non-receptor type 22 (ptpn22), mRNA
XM_021585220.2	1890.97	-0.371705	0.0552532	-6.7273	1.72836e-11	8.1908e-10	protein transport protein Sec23A (LOC110505784), mRNA
XM_021571608.2	476.496	0.825971	0.122827	6.72466	1.76008e-11	8.33271e-10	ephrin-A1 (LOC110496003), mRNA
XM_036977837.1	55.3503	-9.17869	1.36567	-6.72101	1.8047e-11	8.53532e-10	TGF-beta-activated kinase 1 and MAP3K7-binding protein 3 (LOC110524038), transcript variant X1, mRNA
XM_021579312.2	3382.61	-0.479123	0.0712909	-6.72068	1.80884e-11	8.54634e-10	glycogen synthase kinase 3 beta, genome duplicate a (gsk3ba), transcript variant X4, mRNA
XM_021565048.2	16219.9	-0.566881	0.0843605	-6.71974	1.8205e-11	8.59274e-10	zinc metalloproteinase-disintegrin-like 4a (LOC110491526), transcript variant X3, mRNA
XM_036941126.1	36.3915	8.70989	1.2976	6.71232	1.91554e-11	9.03227e-10	serine/threonine-protein kinase WNK4 (LOC110486396), transcript variant X3, mRNA
XM_036973888.1	116.657	-1.55962	0.232402	-6.71089	1.93439e-11	9.112e-10	growth/differentiation factor 6-A (LOC110518755), mRNA
XM_021590653.2	3699.96	-0.995838	0.148402	-6.71039	1.94101e-11	9.13404e-10	Rab7 domain-containing protein (zgc:100918), transcript variant X1, mRNA
XM_036961898.1	2496.84	-0.546701	0.0814918	-6.70867	1.96404e-11	9.23313e-10	alpha-actinin-4 (LOC110503707), transcript variant X7, mRNA
XM_036974886.1	302.389	-1.37103	0.204377	-6.70837	1.96811e-11	9.24305e-10	E3 ubiquitin-protein ligase SH3RF3-like (LOC110504409), mRNA
XM_036987526.1	699.922	-0.654851	0.0976256	-6.70778	1.97605e-11	9.27105e-10	kin of IRRE-like protein 1 (LOC110531692), transcript variant X2, mRNA
XM_036961046.1	1475.5	-0.788938	0.117659	-6.70527	2.01036e-11	9.42262e-10	cyclin-L1 (LOC110503214), transcript variant X1, mRNA
XM_036980645.1	311.036	-0.808719	0.120667	-6.70205	2.05514e-11	9.6229e-10	filamin-C (LOC110525505), mRNA
XM_036949987.1	1985.97	0.536612	0.0801134	6.69815	2.11069e-11	9.87317e-10	plexin-A1 (LOC110493976), mRNA
XM_036956066.1	96.2643	-9.97705	1.49041	-6.69416	2.16921e-11	1.01368e-09	sidekick cell adhesion molecule 2b (sdk2b), transcript variant X2, mRNA
XM_036934607.1	247.762	-1.46453	0.218861	-6.69162	2.20721e-11	1.03041e-09	adenylate cyclase activating polypeptide 1 (adcyap1), transcript variant X2, mRNA
XM_036942604.1	67.4723	-5.57099	0.833838	-6.68114	2.37094e-11	1.10575e-09	uncharacterized LOC110516670 (LOC110516670), mRNA
XM_021605541.2	874.865	0.535312	0.0801871	6.67579	2.45907e-11	1.14458e-09	mitochondrial ribosomal protein S30 (mrps30), mRNA
XM_036961047.1	9822.58	-0.916846	0.137338	-6.67583	2.45843e-11	1.14458e-09	plakophilin 3a (pkp3a), transcript variant X1, mRNA
XM_021584699.2	66.0856	1.79441	0.268825	6.67503	2.47174e-11	1.14934e-09	kelch-like protein 28 (LOC110505464), mRNA
XM_036946404.1	104.029	-10.089	1.51229	-6.67133	2.535e-11	1.17759e-09	gamma-tubulin complex component 2 (LOC110491524), transcript variant X1, mRNA
XM_021600039.2	475.844	-1.42252	0.213388	-6.66637	2.62211e-11	1.21684e-09	protein eva-1 homolog A (LOC110521998), transcript variant X2, mRNA
XM_036939164.1	1465.51	1.15772	0.173726	6.66407	2.66349e-11	1.23483e-09	pyrroline-5-carboxylate reductase 1, mitochondrial (LOC110487054), transcript variant X2, mRNA
XM_036969840.1	9937.2	-0.912958	0.137032	-6.6624	2.694e-11	1.24774e-09	synaptopodin-like (LOC110504491), transcript variant X1, mRNA
XM_036967443.1	2233.85	-0.378021	0.0567521	-6.66091	2.72133e-11	1.25916e-09	cingulin (LOC110520792), mRNA
XM_021601049.2	72.1719	-9.5614	1.43727	-6.65245	2.88248e-11	1.33241e-09	protein max (LOC110522592), transcript variant X6, mRNA
XM_021556888.2	4207.35	-0.337061	0.0506885	-6.64966	2.93768e-11	1.35659e-09	protein transport protein Sec23A (LOC110485736), mRNA
XM_036940866.1	1954.04	-1.0067	0.1514	-6.64928	2.94533e-11	1.35879e-09	mucin-2 (LOC110486203), transcript variant X7, mRNA
XM_036966440.1	558.657	-0.952101	0.143361	-6.64129	3.10939e-11	1.43307e-09	transcription elongation factor A (SII), 1 (tcea1), transcript variant X1, mRNA
XM_021583412.2	1367.22	-1.32516	0.199631	-6.63804	3.17883e-11	1.46363e-09	LRRN4 C-terminal-like protein (LOC110504647), mRNA
XM_021579626.2	4249.11	-1.0649	0.160457	-6.63667	3.20842e-11	1.47581e-09	basic leucine zipper and W2 domain-containing protein 1-A (LOC110501793), transcript variant X2, mRNA
XM_036977828.1	31.6448	8.50917	1.28258	6.63441	3.25811e-11	1.4972e-09	RNA-binding protein 25 (LOC110524032), transcript variant X1, mRNA
XM_036973016.1	5073.19	-0.635687	0.0958216	-6.63407	3.26548e-11	1.49912e-09	collagen alpha-1(XI) chain (LOC110487193), mRNA
XM_021587433.2	43.3211	-3.25586	0.490848	-6.63312	3.28654e-11	1.50585e-09	G-protein coupled receptor 4-like (LOC110507440), mRNA
XM_021596935.2	115.544	-3.89183	0.586715	-6.63325	3.28369e-11	1.50585e-09	gap junction gamma-1 protein (LOC110519995), transcript variant X1, mRNA
XM_036941392.1	1006.64	-0.534304	0.0805785	-6.63085	3.33763e-11	1.52776e-09	SET domain containing 1A, histone lysine methyltransferase (setd1a), transcript variant X2, mRNA
XM_036952024.1	5083.32	-1.07128	0.161568	-6.63049	3.34567e-11	1.52995e-09	prostaglandin F2 receptor negative regulator (LOC110497062), transcript variant X2, mRNA
XM_021583462.2	11002.7	-0.307186	0.0463785	-6.62346	3.50884e-11	1.60301e-09	DNA damage-inducible transcript 4-like protein (LOC110504691), mRNA
XM_021607779.2	34.2424	-8.48628	1.28183	-6.62045	3.58113e-11	1.63445e-09	insulin gene enhancer protein ISL-3 (LOC110526639), transcript variant X1, mRNA
XM_021567175.2	1300.78	-0.678577	0.1025	-6.62025	3.58598e-11	1.63507e-09	transcription factor jun-D (LOC110492686), mRNA
XM_021580782.2	3088.01	0.235826	0.0356377	6.61731	3.65791e-11	1.66625e-09	eukaryotic translation initiation factor 4E-binding protein 2 (LOC110502608), mRNA
XM_021557307.2	389.115	-1.1707	0.176944	-6.61621	3.6852e-11	1.67705e-09	SERTA domain-containing protein 2-like (LOC110486015), mRNA
XM_021591752.2	1303.86	0.473353	0.0716025	6.61085	3.82118e-11	1.73725e-09	uncharacterized LOC110510454 (LOC110510454), transcript variant X1, mRNA
XM_021561791.2	143	-1.61743	0.244815	-6.60674	3.9288e-11	1.78445e-09	UPF0461 protein C5orf24 homolog (LOC110489179), transcript variant X1, mRNA
XM_021621222.2	6382.41	-0.324197	0.0490742	-6.60627	3.94125e-11	1.78838e-09	60S ribosomal protein L35 (LOC110535878), mRNA
XM_021609512.2	3820.44	-0.301566	0.0456678	-6.60347	4.01656e-11	1.82079e-09	DNA topoisomerase 1 (LOC110527908), mRNA
XM_036967711.1	548.786	0.591364	0.0895877	6.60095	4.08545e-11	1.85023e-09	ubiquitin carboxyl-terminal hydrolase 8-like (LOC110509424), mRNA
XM_036947358.1	37.8529	8.76748	1.32832	6.60043	4.09973e-11	1.85491e-09	translocating chain-associated membrane protein 1-like 1 (LOC110492380), transcript variant X6, mRNA
XM_036990525.1	2708.88	-0.868085	0.131562	-6.59832	4.1585e-11	1.87969e-09	nascent polypeptide-associated complex subunit alpha, muscle-specific form (LOC110534118), transcript variant X2, mRNA
XM_021557702.2	3104.55	-0.419708	0.0636105	-6.59809	4.16474e-11	1.8807e-09	dnaJ homolog subfamily C member 7 (LOC110486253), transcript variant X1, mRNA
XM_036937852.1	1163.74	0.389143	0.0589836	6.59747	4.1822e-11	1.88677e-09	rabankyrin-5 (LOC110538909), transcript variant X1, mRNA
XM_021598320.2	6857.47	-0.333221	0.0505415	-6.59302	4.30966e-11	1.94241e-09	cellular retinoic acid binding protein 2, a (crabp2a), mRNA
XM_036949577.1	450.215	0.698646	0.106014	6.5901	4.39519e-11	1.97906e-09	multidrug resistance-associated protein 7 (LOC110493604), transcript variant X2, mRNA
XM_021584222.2	879.817	0.526738	0.0799315	6.58987	4.40222e-11	1.98032e-09	NF-kappa-B-repressing factor (LOC110505185), transcript variant X3, mRNA
XM_021556870.2	357.466	-0.77927	0.118258	-6.58956	4.41119e-11	1.98246e-09	mpv17-like protein (LOC110485724), mRNA
XM_036951853.1	16152.9	-0.440073	0.066812	-6.58673	4.49608e-11	2.01868e-09	caveolae-associated protein 2 (LOC110495627), mRNA
XM_036988037.1	5060.7	-1.03411	0.157038	-6.58513	4.54483e-11	2.03862e-09	N-acetyllactosaminide beta-1,3-N-acetylglucosaminyltransferase 2 (LOC110508309), transcript variant X6, mRNA
XM_036990517.1	7421.3	-0.480208	0.072963	-6.58153	4.6563e-11	2.08663e-09	ubiquitin-conjugating enzyme E2 D2 (LOC110534117), transcript variant X2, mRNA
XM_036936684.1	530.847	-0.782347	0.118885	-6.58071	4.68209e-11	2.09618e-09	oxysterol binding protein-like 3b (osbpl3b), transcript variant X2, mRNA
XM_021610381.2	2038.28	0.296358	0.0450455	6.57909	4.73322e-11	2.11706e-09	uncharacterized LOC110528365 (LOC110528365), mRNA
XM_021588991.2	1892.72	-1.43276	0.217958	-6.57353	4.91352e-11	2.19561e-09	protein S100-A16 (LOC110508454), transcript variant X3, mRNA
XM_021615216.2	198.515	0.912593	0.138886	6.57081	5.00416e-11	2.23399e-09	zinc finger protein 502 (LOC110531798), transcript variant X2, mRNA
XM_021595427.2	2294.96	-0.525831	0.0800758	-6.56666	5.14554e-11	2.29492e-09	lysophosphatidic acid receptor 6a (lpar6a), mRNA
XM_021615957.2	2994.91	-0.703048	0.107142	-6.56185	5.31441e-11	2.36799e-09	pleckstrin homology domain-containing family N member 1 (LOC110532236), transcript variant X1, mRNA
XM_021566561.2	36.0924	-8.56191	1.30508	-6.56042	5.36556e-11	2.38851e-09	uncharacterized oxidoreductase YccK (LOC110492334), transcript variant X1, mRNA
XM_021615306.2	46.4536	9.06232	1.38175	6.55859	5.43189e-11	2.41575e-09	mitogen-activated protein kinase kinase kinase kinase 2 (LOC110531850), transcript variant X1, mRNA
XM_021591277.2	6134.94	-0.907456	0.138388	-6.55731	5.47867e-11	2.43425e-09	leucine-rich repeat neuronal protein 4 (LOC110510017), mRNA
XM_036963666.1	428.671	-1.68862	0.257535	-6.55687	5.49476e-11	2.43909e-09	AN1-type zinc finger protein 6 (LOC110506884), transcript variant X2, mRNA
XM_021592811.2	224.715	1.06168	0.161926	6.55655	5.50662e-11	2.43975e-09	adaptor related protein complex 5 subunit sigma 1 (ap5s1), mRNA
XR_005051597.1	38.5876	8.79451	1.34132	6.5566	5.50499e-11	2.43975e-09	polypyrimidine tract-binding protein 3-like (LOC110524924), transcript variant X6, misc_RNA
XM_021575875.2	2469.11	0.509948	0.0777892	6.55551	5.54533e-11	2.45458e-09	transcription factor Sox-9-A (LOC110499044), mRNA
XM_021608259.2	2959.41	0.645642	0.0985206	6.55337	5.62518e-11	2.48758e-09	mRNA decay activator protein ZFP36L2-A (LOC110527092), mRNA
XM_036942050.1	1711.55	-0.411477	0.0628283	-6.54923	5.78337e-11	2.55513e-09	casein kinase I (LOC110485314), mRNA
XM_021596024.2	228.644	-1.50496	0.229905	-6.54601	5.90935e-11	2.60833e-09	nuclear factor of activated T-cells, cytoplasmic 1 (LOC110518416), transcript variant X1, mRNA
XM_021604515.2	12512.6	-0.353865	0.0540861	-6.54262	6.04508e-11	2.66574e-09	desmoplakin (LOC110524668), transcript variant X1, mRNA
XM_021583887.2	516.938	-0.952584	0.145673	-6.53919	6.18538e-11	2.72505e-09	solute carrier family 25 member 43 (LOC110504970), transcript variant X2, mRNA
XM_036940521.1	1046.75	-0.60733	0.0928835	-6.53861	6.20914e-11	2.73295e-09	serine/threonine-protein kinase N1 (LOC110485853), transcript variant X3, mRNA
XM_036975212.1	3839.37	-0.53954	0.0825234	-6.53802	6.23366e-11	2.74117e-09	regulator of cell cycle RGCC (LOC110504776), mRNA
XR_005034621.1	57.5145	9.37052	1.43521	6.52903	6.61981e-11	2.90826e-09	transcriptional repressor NF-X1 (LOC110535646), transcript variant X4, misc_RNA
XM_021577054.2	1465.58	0.366051	0.0560767	6.52768	6.6797e-11	2.93183e-09	protein mono-ADP-ribosyltransferase PARP12 (LOC110499972), mRNA
XM_021557843.2	158.491	-1.40106	0.214706	-6.52546	6.77941e-11	2.97281e-09	probable G-protein coupled receptor 146 (LOC110486331), mRNA
XM_021603813.2	2757.57	0.541481	0.0829842	6.52511	6.79503e-11	2.97688e-09	zinc finger and BTB domain-containing protein 7A (LOC110524292), mRNA
XM_021580855.2	511.109	1.00613	0.154286	6.52122	6.97388e-11	3.05239e-09	storkhead-box protein 1 (LOC110502647), mRNA
XM_021612325.2	817.99	-1.5529	0.238276	-6.51724	7.1614e-11	3.13155e-09	B2 bradykinin receptor (LOC110529792), mRNA
XM_021618119.2	1176.88	-1.08476	0.166523	-6.51418	7.30856e-11	3.19292e-09	nuclear receptor-interacting protein 1 (LOC110533676), transcript variant X1, mRNA
XM_021602049.2	40.6767	8.87301	1.36218	6.51383	7.32572e-11	3.19745e-09	tetratricopeptide repeat protein 33 (LOC110523384), transcript variant X6, mRNA
XM_036936078.1	4222.71	-0.501569	0.0770527	-6.50943	7.5437e-11	3.28953e-09	uridine phosphorylase 1 (upp1), transcript variant X2, mRNA
XM_036936934.1	55.6451	-9.18613	1.41156	-6.50778	7.62701e-11	3.32277e-09	exonuclease 3'-5' domain containing 3 (exd3), transcript variant X2, mRNA
XM_036933796.1	280.829	-1.28242	0.197103	-6.50634	7.70054e-11	3.3517e-09	lymphoid enhancer-binding factor 1 (LOC110497329), transcript variant X15, mRNA
XM_036989458.1	34.1448	-8.48201	1.30422	-6.50349	7.84773e-11	3.4126e-09	transcription factor SPT20 homolog (LOC110534903), transcript variant X4, mRNA
XR_005034320.1	653.581	-1.3588	0.209	-6.50144	7.95536e-11	3.4562e-09	Krueppel-like factor 3 (LOC118936872), transcript variant X5, misc_RNA
XM_021624107.2	6143.82	-0.352034	0.0541491	-6.50119	7.96879e-11	3.45884e-09	serine/threonine-protein kinase 10 (LOC110537746), mRNA
XM_036983035.1	47.6805	9.10122	1.40023	6.4998	8.04256e-11	3.48763e-09	B-cell CLL/lymphoma 9 protein (LOC110527549), transcript variant X2, mRNA
XM_021604443.2	915.232	0.911893	0.140299	6.49963	8.05171e-11	3.48838e-09	growth arrest and DNA-damage-inducible, alpha, b (gadd45ab), mRNA
NM_001278935.1	5182.14	0.691121	0.106342	6.49906	8.08208e-11	3.49831e-09	insulin-like growth factor binding protein 1a (igfbp1a), mRNA
XM_021613817.2	2511.27	-1.19068	0.183254	-6.49743	8.17031e-11	3.53324e-09	homeobox and leucine zipper encoding a (homeza), transcript variant X1, mRNA
XM_021606127.2	795.94	0.890699	0.137139	6.49487	8.31027e-11	3.59047e-09	phosphoinositide-3-kinase-interacting protein 1 (LOC110525729), mRNA
NM_001160556.1	247.726	-0.989785	0.152446	-6.49268	8.43237e-11	3.63987e-09	NEDD4 family-interacting protein 1 (nfip1), mRNA
XM_036977632.1	384.607	-0.844088	0.13001	-6.49248	8.44327e-11	3.64123e-09	chondroitin sulfate N-acetylgalactosaminyltransferase 1 (LOC110523911), transcript variant X5, mRNA
XM_036989709.1	1309.6	-0.583388	0.089861	-6.49212	8.46376e-11	3.64672e-09	AF4/FMR2 family member 4 (LOC110533355), transcript variant X2, mRNA
XM_021586446.2	3634.83	-0.298693	0.0460188	-6.49067	8.54534e-11	3.67849e-09	60S acidic ribosomal protein P2 (LOC110506657), transcript variant X2, mRNA
XM_021590612.2	699.702	0.586506	0.0904347	6.4854	8.84938e-11	3.80588e-09	vacuolar protein sorting-associated protein 37B (LOC110509615), mRNA
XM_021622036.2	46.5535	-8.92904	1.37884	-6.47576	9.43365e-11	4.05062e-09	1-acylglycerol-3-phosphate O-acyltransferase 9, like (agpat9l), transcript variant X1, mRNA
XM_036966449.1	40.0254	-8.71077	1.34514	-6.47573	9.43568e-11	4.05062e-09	5'-AMP-activated protein kinase subunit gamma-2 (LOC100653470), transcript variant X1, mRNA
XM_021577219.2	40.8523	-5.07953	0.784466	-6.47514	9.47251e-11	4.06058e-09	fibroblast growth factor 23 (LOC110500073), mRNA
XM_021587394.2	150.69	1.55825	0.240653	6.47508	9.4762e-11	4.06058e-09	homeobox protein SIX5 (LOC110507410), mRNA
XM_021598429.2	1288.36	1.75704	0.271494	6.47174	9.68818e-11	4.14764e-09	tropomyosin alpha-1 chain (LOC110520934), transcript variant X13, mRNA
XM_036973155.1	31.138	8.48491	1.3111	6.4716	9.69729e-11	4.14776e-09	zinc finger protein 135-like (LOC110495082), transcript variant X1, mRNA
NM_001246344.1	422.734	0.699887	0.108213	6.46771	9.95025e-11	4.25208e-09	Tbx1b (LOC100653466), mRNA
XR_005035194.1	3019.61	-0.347655	0.0537671	-6.46595	1.00666e-10	4.29788e-09	uncharacterized LOC110486978 (LOC110486978), ncRNA
XM_036978082.1	5362.51	0.21513	0.0332757	6.46507	1.01251e-10	4.31896e-09	guanine nucleotide-binding protein subunit alpha-11 (LOC110524331), transcript variant X2, mRNA
XM_036962014.1	25228.2	-0.582999	0.0901877	-6.46428	1.01781e-10	4.3376e-09	pentraxin-related protein PTX3 (LOC110490901), mRNA
XM_021561332.2	814.032	-0.630683	0.0976095	-6.46129	1.03814e-10	4.42024e-09	protein sprouty homolog 1 (LOC110488888), mRNA
XM_021623246.2	28.2471	8.34502	1.29279	6.45505	1.08182e-10	4.60204e-09	SH3 domain-binding glutamic acid-rich-like protein (LOC110537309), transcript variant X2, mRNA
XM_021580346.2	1074.33	-0.781522	0.121131	-6.45188	1.10469e-10	4.69508e-09	elongation of very long chain fatty acids protein 6 (LOC110502376), mRNA
XM_036939872.1	904.684	-0.467944	0.0725366	-6.45115	1.11008e-10	4.71373e-09	transportin-2 (LOC110512903), transcript variant X1, mRNA
XM_036965628.1	4487.64	-0.539752	0.0836705	-6.45092	1.11173e-10	4.71646e-09	MET transcriptional regulator MACC1 (LOC110506602), transcript variant X3, mRNA
XM_036949885.1	242.404	1.04357	0.161886	6.44636	1.14569e-10	4.85616e-09	NFX1-type zinc finger-containing protein 1 (LOC110493184), transcript variant X4, mRNA
XM_036962824.1	4408.05	-0.745294	0.115658	-6.44397	1.16386e-10	4.92872e-09	dishevelled associated activator of morphogenesis 1a (daam1a), transcript variant X3, mRNA
XM_036987280.1	122.075	-10.3203	1.60383	-6.43475	1.2368e-10	5.23289e-09	cell division cycle and apoptosis regulator protein 1 (LOC110530876), transcript variant X4, mRNA
XM_021566170.2	2618.51	-0.408536	0.0635032	-6.43332	1.24849e-10	5.27761e-09	tyrosine-protein phosphatase non-receptor type 1 (LOC110492134), mRNA
XR_005035414.1	812.589	0.426204	0.0662593	6.43237	1.25631e-10	5.30586e-09	uncharacterized LOC110493398 (LOC110493398), transcript variant X2, ncRNA
XM_021590698.2	1193.64	-0.63081	0.0980722	-6.4321	1.25853e-10	5.30655e-09	proteinase-activated receptor 2 (LOC110509675), transcript variant X1, mRNA
XM_036989577.1	4302.58	-0.376283	0.058501	-6.43208	1.25873e-10	5.30655e-09	vitamin K epoxide reductase complex subunit 1-like protein 1 (LOC118966696), mRNA
XM_036979235.1	3491.57	-0.635571	0.0989743	-6.42157	1.34874e-10	5.68093e-09	uncharacterized LOC118964806 (LOC118964806), mRNA
XM_036971410.1	1490.1	-1.47737	0.230166	-6.41868	1.37457e-10	5.78454e-09	cyclic AMP-responsive element-binding protein 5 (LOC110487967), transcript variant X1, mRNA
XM_021588795.2	1741.33	-0.541767	0.0844115	-6.41817	1.37919e-10	5.79672e-09	ras-related protein Rap-2b (LOC110508345), mRNA
XM_036969985.1	721.824	0.519352	0.0809201	6.41809	1.37994e-10	5.79672e-09	THO complex subunit 3 (LOC110504515), transcript variant X2, mRNA
XM_036944613.1	1307.73	-0.696202	0.108518	-6.41554	1.40327e-10	5.88946e-09	signal peptide, CUB domain, EGF-like 1 (scube1), transcript variant X10, mRNA
XM_021608685.2	102.805	-10.0724	1.57099	-6.41152	1.44075e-10	6.04137e-09	grancalcin (LOC110527423), transcript variant X3, mRNA
XM_021579623.2	13138.3	-0.55041	0.0858613	-6.41046	1.4508e-10	6.07811e-09	unconventional myosin-Ib (LOC110501792), transcript variant X6, mRNA
XM_036951861.1	1457.24	-0.496435	0.0774529	-6.40951	1.45988e-10	6.11067e-09	GRAM domain-containing protein 4 (LOC110492647), transcript variant X1, mRNA
XM_021561258.2	30.7227	-8.32947	1.29988	-6.4079	1.47538e-10	6.17004e-09	reticulon-4 receptor-like 2 (LOC110488837), mRNA
XM_021623291.2	5565.69	-1.27341	0.198754	-6.40693	1.4848e-10	6.20394e-09	transgelin-2 (LOC110537338), transcript variant X2, mRNA
XM_021574699.2	6131.8	-1.38868	0.216763	-6.40644	1.48958e-10	6.21837e-09	14-3-3 protein zeta (LOC110498109), transcript variant X1, mRNA
XM_021576458.2	309.541	0.878403	0.137127	6.40576	1.49624e-10	6.24061e-09	zinc finger protein 451 (znf451), transcript variant X4, mRNA
XM_021569006.2	1466.23	0.459016	0.071736	6.39868	1.56722e-10	6.53088e-09	lysine-specific demethylase 5B-B (LOC110494185), mRNA
XM_036933271.1	100.474	10.1767	1.59062	6.39797	1.57461e-10	6.55585e-09	phosphatidylinositol-binding clathrin assembly protein (LOC110534154), transcript variant X14, mRNA
XM_036970338.1	620.457	0.67365	0.105312	6.39668	1.58797e-10	6.6056e-09	diacylglycerol kinase theta (LOC110504921), mRNA
XM_021585138.2	1929.52	-1.13644	0.177684	-6.39587	1.59633e-10	6.63453e-09	nuclear factor of kappa light polypeptide gene enhancer in B-cells inhibitor, alpha b (nfkbiab), mRNA
XM_021573547.2	2901.05	0.269045	0.042069	6.39532	1.60209e-10	6.65256e-09	NADH dehydrogenase [ubiquinone] iron-sulfur protein 8, mitochondrial (LOC110497443), mRNA
XM_021625459.2	130.232	1.19685	0.187154	6.39502	1.60526e-10	6.65982e-09	hepatic leukemia factor (LOC110538567), mRNA
XM_021589331.2	73213	-0.804059	0.125827	-6.39019	1.65677e-10	6.8567e-09	laminin subunit alpha-3 (LOC110508648), transcript variant X5, mRNA
XM_036946958.1	4395.13	-2.15505	0.337245	-6.39016	1.65709e-10	6.8567e-09	pleckstrin homology domain-containing family G member 5 (LOC110492064), transcript variant X5, mRNA
XM_036977115.1	34.8353	8.64699	1.35314	6.39032	1.65535e-10	6.8567e-09	mannosidase, alpha, class 2A, member 2 (man2a2), transcript variant X1, mRNA
XM_036960509.1	1302.19	-0.455558	0.0713103	-6.3884	1.67632e-10	6.93017e-09	vinculin (LOC110503119), transcript variant X2, mRNA
XM_036949428.1	208.581	1.32365	0.207225	6.38752	1.68596e-10	6.96388e-09	cytosolic purine 5'-nucleotidase (LOC110493471), transcript variant X4, mRNA
XM_021581011.2	1895.28	-0.33563	0.052554	-6.38638	1.69856e-10	7.00976e-09	tripartite motif containing 8b (trim8b), mRNA
XM_036973700.1	1882.19	-0.60243	0.0943559	-6.38465	1.71792e-10	7.08344e-09	pleckstrin homology-like domain family B member 3 (LOC110516631), transcript variant X2, mRNA
XM_021609531.2	44.5488	9.00194	1.41013	6.38375	1.72798e-10	7.11866e-09	helicase, lymphoid specific (hells), transcript variant X1, mRNA
XM_021586562.2	644.817	0.734474	0.115085	6.38201	1.74776e-10	7.19384e-09	bromodomain-containing protein 7 (LOC110506732), mRNA
XM_021560280.2	5528.38	-0.880077	0.137977	-6.37845	1.78888e-10	7.3503e-09	phosphatase and actin regulator 4A (LOC110488181), transcript variant X13, mRNA
XM_036944681.1	1445.73	-1.32378	0.20754	-6.37845	1.7889e-10	7.3503e-09	6-phosphofructo-2-kinase/fructose-2,6-bisphosphatase 3 (LOC110490350), mRNA
XM_036944882.1	75.2088	9.75834	1.52994	6.37826	1.79107e-10	7.35279e-09	zinc-binding protein A33 (LOC110490492), transcript variant X4, mRNA
XM_036944743.1	76.7076	9.78651	1.5346	6.37722	1.8033e-10	7.39653e-09	SET binding factor 1 (sbf1), transcript variant X5, mRNA
XM_021583813.2	57.9379	2.3665	0.371215	6.37502	1.82945e-10	7.49722e-09	membrane transport protein XK (LOC110504933), mRNA
XM_021589089.2	528.235	0.79184	0.12424	6.37347	1.84797e-10	7.56652e-09	phosphatidylinositol 3-kinase regulatory subunit gamma (LOC110508523), mRNA
XM_021621975.2	2396.34	-0.555039	0.0872325	-6.36275	1.98171e-10	8.10707e-09	lysyl oxidase homolog 2B (LOC110536278), mRNA
XR_005034289.1	2954.97	-0.534224	0.0839677	-6.36226	1.98813e-10	8.12624e-09	uncharacterized LOC118936840 (LOC118936840), ncRNA
XM_021589502.2	750.803	-0.433933	0.0682288	-6.35998	2.01782e-10	8.24043e-09	uncharacterized protein KIAA0040 (LOC110508740), transcript variant X1, mRNA
XM_036940410.1	167.845	1.17485	0.184961	6.35191	2.12659e-10	8.67707e-09	transcription initiation factor TFIID subunit 5 (LOC110485751), mRNA
XM_021572445.2	6126.09	-0.356676	0.0561739	-6.34949	2.16024e-10	8.80674e-09	FKBP prolyl isomerase 9 (fkbp9), mRNA
XM_036952916.1	6061.11	-0.337864	0.0532381	-6.34629	2.20563e-10	8.98398e-09	tropomyosin alpha-3 chain (LOC110496358), transcript variant X6, mRNA
XM_021562947.2	52.8546	2.26703	0.357308	6.34475	2.22791e-10	9.06685e-09	tripartite motif-containing protein 16-like (LOC110489932), transcript variant X1, mRNA
XM_036977967.1	37.5585	8.75608	1.38108	6.34004	2.29703e-10	9.34008e-09	amyloid-beta A4 precursor protein-binding family A member 3-like (LOC110524162), transcript variant X3, mRNA
XM_036981068.1	83.4736	9.90999	1.56322	6.33948	2.30535e-10	9.3658e-09	tRNA-uridine aminocarboxypropyltransferase 1-like (LOC110518059), transcript variant X4, mRNA
XM_021600440.2	952.374	0.481086	0.0758932	6.33899	2.31281e-10	9.38798e-09	exocyst complex component 8 (LOC110522226), mRNA
XM_021611021.2	251.002	0.966228	0.152438	6.3385	2.32015e-10	9.40962e-09	zinc finger protein 883 (LOC110528867), transcript variant X4, mRNA
XM_021577544.2	7778.46	-0.974712	0.153797	-6.33766	2.33281e-10	9.45281e-09	L-lactate dehydrogenase B chain (LOC110500268), transcript variant X1, mRNA
XM_021557233.2	2587.79	-0.427844	0.0675096	-6.33753	2.33485e-10	9.45294e-09	tripartite motif containing 25 (trim25), transcript variant X1, mRNA
XM_021559400.2	17355.9	-0.297567	0.046959	-6.33675	2.34659e-10	9.49225e-09	lamin-A (LOC110487461), transcript variant X1, mRNA
XM_021575456.2	3925.57	-0.70664	0.111629	-6.33025	2.44767e-10	9.89263e-09	dynamin binding protein (LOC110498819), transcript variant X3, mRNA
XM_036951664.1	225.974	-1.05872	0.167302	-6.32821	2.48028e-10	1.00158e-08	ly6/PLAUR domain-containing protein 6 (LOC110495392), mRNA
XM_021603967.2	480.906	0.758568	0.119903	6.32649	2.50801e-10	1.01191e-08	REX1, RNA exonuclease 1 homolog (rexo1), mRNA
XM_036954814.1	72.3315	-9.56528	1.51279	-6.32294	2.56635e-10	1.03456e-08	lateral signaling target protein 2 homolog (LOC110498351), transcript variant X3, mRNA
XM_021601653.2	323.061	-2.76494	0.437404	-6.32126	2.59442e-10	1.04498e-08	neuregulin 1 (nrg1), transcript variant X11, mRNA
XM_021565610.2	290.623	1.29958	0.205611	6.32056	2.60618e-10	1.04881e-08	zinc finger protein 362b (znf362b), transcript variant X2, mRNA
XM_021601275.2	5972.65	-0.209104	0.0330932	-6.31864	2.63882e-10	1.06104e-08	occludin a (oclna), transcript variant X1, mRNA
XM_021624713.2	225.671	1.18126	0.18705	6.31521	2.69799e-10	1.0839e-08	gastrula zinc finger protein XlCGF57.1-like (LOC110538114), mRNA
XM_021603832.2	44.5321	-8.86499	1.40405	-6.31385	2.72181e-10	1.09254e-08	histone-lysine N-methyltransferase, H3 lysine-79 specific (LOC110524305), transcript variant X4, mRNA
XM_021623566.2	366.437	-1.3443	0.213043	-6.30999	2.79062e-10	1.1192e-08	adenosine receptor A2b (LOC110537491), mRNA
XM_036955646.1	659.742	0.681011	0.107963	6.30783	2.82983e-10	1.13396e-08	eps8 like 1b (eps8l1b), transcript variant X2, mRNA
NM_001185029.1	134.034	-3.12749	0.495992	-6.30553	2.87208e-10	1.14991e-08	interleukin 17C1 (il17c1), mRNA
XM_021622398.2	596.326	-1.42727	0.226551	-6.29998	2.97682e-10	1.19083e-08	interferon regulatory factor 1b (irf1b), transcript variant X1, mRNA
XM_036961675.1	29.1358	8.38887	1.3317	6.29936	2.98886e-10	1.19463e-08	RNA polymerase II-associated factor 1 homolog (LOC110503952), transcript variant X2, mRNA
XM_021590451.2	80.5636	1.55084	0.246249	6.29787	3.0177e-10	1.20513e-08	zinc finger and BTB domain-containing protein 43 (LOC110509533), mRNA
XM_036954373.1	4682.55	-0.627357	0.0996298	-6.29688	3.03696e-10	1.21179e-08	zinc finger DHHC-type palmitoyltransferase 5a (zdhhc5a), mRNA
XM_036956301.1	206.18	2.10312	0.334169	6.29359	3.10211e-10	1.23674e-08	PHD and RING finger domain-containing protein 1 (LOC110502110), transcript variant X2, mRNA
XM_036956322.1	116.014	-1.32248	0.210352	-6.28699	3.23687e-10	1.28937e-08	interferon regulatory factor 8 (LOC110497044), mRNA
XM_021617971.2	40.2734	-8.72021	1.3872	-6.2862	3.25338e-10	1.29484e-08	histone-lysine N-methyltransferase, H3 lysine-36 specific (LOC110533599), transcript variant X2, mRNA
XM_021574120.2	1226.42	0.31319	0.0498289	6.28531	3.27207e-10	1.30118e-08	lysocardiolipin acyltransferase 1 (lclat1), mRNA
XM_021559759.2	406.291	-0.71031	0.113022	-6.28472	3.28439e-10	1.30277e-08	protein L-Myc-1b (LOC110487845), mRNA
XM_021565200.2	412.451	-1.25827	0.200208	-6.28481	3.2825e-10	1.30277e-08	meteorin, glial cell differentiation regulator (metrn), mRNA
XM_021600138.2	402.346	-1.64891	0.262363	-6.28482	3.28238e-10	1.30277e-08	galectin 8a (lgals8a), transcript variant X1, mRNA
XM_036975036.1	508.116	0.958718	0.152555	6.28439	3.29136e-10	1.30443e-08	synaptotagmin-like 5 (sytl5), transcript variant X3, mRNA
XM_036975296.1	3369.52	-0.755799	0.120307	-6.28225	3.33715e-10	1.32147e-08	ephrin-B2a (LOC110504857), transcript variant X1, mRNA
XM_021602041.2	952.07	-0.888722	0.141508	-6.28037	3.37777e-10	1.33642e-08	microtubule-associated protein 1B (LOC110523380), mRNA
XM_036946245.1	5320.64	1.47759	0.235338	6.27858	3.41686e-10	1.35075e-08	protein phosphatase 1 regulatory subunit 3C-B (LOC110491403), transcript variant X2, mRNA
XM_036976433.1	3184.52	-0.257097	0.0410118	-6.26886	3.63697e-10	1.43656e-08	calumenin b (calub), transcript variant X1, mRNA
XM_021564897.2	30.8003	8.46944	1.35112	6.26844	3.64694e-10	1.43929e-08	mitogen-activated protein kinase 8 (LOC110491440), transcript variant X3, mRNA
XM_036944867.1	1476.61	-0.596951	0.0952333	-6.2683	3.65003e-10	1.43929e-08	lysine (K)-specific methyltransferase 2E (kmt2e), transcript variant X15, mRNA
XM_036946097.1	8681.09	-0.998322	0.159294	-6.26716	3.67681e-10	1.44864e-08	integrin beta-4 (LOC110492816), transcript variant X1, mRNA
XM_021625520.2	7871.97	-0.222099	0.03545	-6.26513	3.72503e-10	1.46641e-08	nucleobindin 1 (nucb1), mRNA
XM_036949473.1	963.65	-1.16663	0.186221	-6.26475	3.73423e-10	1.4688e-08	patatin-like phospholipase domain-containing protein 6 (LOC110493542), transcript variant X2, mRNA
XM_036960161.1	34.5844	-8.49971	1.35705	-6.26337	3.76753e-10	1.48065e-08	unconventional myosin-IXb (LOC110498717), transcript variant X5, mRNA
XM_021581060.2	639.306	-0.907524	0.144936	-6.26153	3.81213e-10	1.49693e-08	alpha-N-acetylgalactosaminide alpha-2,6-sialyltransferase 2 (LOC110502786), mRNA
XM_036973572.1	5524.05	-0.555546	0.0887659	-6.25856	3.88559e-10	1.5245e-08	protein FAM83G (LOC110511521), mRNA
XM_036943396.1	459.8	0.565996	0.0904383	6.25836	3.89041e-10	1.52512e-08	vesicular integral-membrane protein VIP36 (LOC110489182), transcript variant X3, mRNA
XM_021557356.2	29.6401	8.41483	1.34529	6.25505	3.9739e-10	1.55655e-08	spastin (LOC110486043), transcript variant X4, mRNA
XM_021598821.2	1603.84	-1.03666	0.165748	-6.25441	3.99025e-10	1.56165e-08	RNA polymerase II elongation factor ELL2 (LOC110521325), transcript variant X2, mRNA
XM_021605969.2	274.11	0.807511	0.129125	6.25369	4.00859e-10	1.56752e-08	KAT8 regulatory NSL complex subunit 3 (LOC110525649), transcript variant X1, mRNA
XM_021571110.2	4038.66	1.30488	0.208696	6.25252	4.03878e-10	1.57801e-08	pro-neuregulin-4, membrane-bound isoform-like (LOC110495704), transcript variant X3, mRNA
XM_021562477.2	36.7224	8.72419	1.39534	6.25236	4.04302e-10	1.57836e-08	protein phosphatase 1 regulatory subunit 16A (LOC110489701), transcript variant X1, mRNA
XM_021619066.2	747.862	1.0526	0.168493	6.24716	4.17982e-10	1.63041e-08	ankyrin repeat domain 37 (ankrd37), transcript variant X1, mRNA
XM_036957581.1	2741.66	-0.515148	0.0824992	-6.24428	4.25747e-10	1.65932e-08	neural Wiskott-Aldrich syndrome protein (LOC110501055), transcript variant X1, mRNA
XM_036949431.1	671.416	0.54279	0.0870116	6.23814	4.42811e-10	1.72439e-08	WW domain binding protein 1-like (LOC110495110), transcript variant X1, mRNA
XM_021558009.2	2070.8	0.305287	0.0489409	6.23788	4.43535e-10	1.72578e-08	zinc finger CCCH domain-containing protein 7B (LOC110486415), mRNA
XM_036979948.1	520.819	-2.11313	0.338855	-6.2361	4.48606e-10	1.74407e-08	septin-2 (LOC110525804), transcript variant X1, mRNA
XM_021568436.2	1642.59	-0.679885	0.109101	-6.23172	4.61336e-10	1.79059e-08	prostate transmembrane protein, androgen induced 1 (pmepa1), transcript variant X1, mRNA
XM_036944769.1	32.7975	-8.42317	1.35164	-6.2318	4.611e-10	1.79059e-08	RNA polymerase II-associated protein 3 (LOC110490395), transcript variant X9, mRNA
XM_021620881.2	11106.4	0.742304	0.119149	6.23005	4.66274e-10	1.80826e-08	arrestin domain containing 3a (arrdc3a), mRNA
XM_036944576.1	2161.31	-0.2691	0.0432273	-6.22523	4.8085e-10	1.86326e-08	neural Wiskott-Aldrich syndrome protein (LOC110490276), transcript variant X2, mRNA
XM_021557562.2	4173.28	0.6666	0.1071	6.22408	4.84404e-10	1.87548e-08	endoplasmic reticulum membrane sensor NFE2L1 (LOC110486161), transcript variant X1, mRNA
XM_021621362.2	823.448	1.69622	0.272555	6.2234	4.86508e-10	1.88207e-08	frizzled-10-B-like (LOC110535951), transcript variant X1, mRNA
XM_036945262.1	214.627	1.05796	0.170052	6.22137	4.92843e-10	1.90501e-08	RAD50-interacting protein 1 (LOC110490622), mRNA
XM_021599654.2	2934.38	-0.799387	0.128507	-6.22059	4.95296e-10	1.91292e-08	CCN family member 1 (LOC110521788), mRNA
XR_005035260.1	807.629	0.44356	0.0713174	6.21952	4.98669e-10	1.92436e-08	transcriptional regulator ATRX-like (LOC110536831), misc_RNA
XM_021560039.2	15591.8	-0.198511	0.0319281	-6.21743	5.05367e-10	1.94715e-08	ribosomal protein, large, P1 (rplp1), mRNA
XM_021591613.2	372.811	0.684418	0.110081	6.21742	5.05402e-10	1.94715e-08	claudin-like protein ZF-A89 (LOC110510224), mRNA
XM_021556887.2	795.667	0.945021	0.15205	6.2152	5.12598e-10	1.97325e-08	B-cell lymphoma/leukemia 11A-like (LOC110485734), mRNA
XM_036961821.1	41.9134	-8.77732	1.41297	-6.21198	5.23222e-10	2.0125e-08	FBJ murine osteosarcoma viral oncogene homolog B (fosb), transcript variant X4, mRNA
XM_021586223.2	69.8645	-1.79091	0.288344	-6.21101	5.26453e-10	2.02327e-08	retinal dehydrogenase 2 (LOC110506538), mRNA
XM_021614340.2	2879.52	-0.757225	0.121959	-6.20884	5.33765e-10	2.04969e-08	leucine zipper putative tumor suppressor 2 homolog (LOC110531033), transcript variant X3, mRNA
XM_036954602.1	634.339	0.600659	0.0967725	6.20692	5.40344e-10	2.07326e-08	StAR-related lipid transfer (START) domain containing 9 (stard9), mRNA
XM_036937173.1	30.0037	-8.29479	1.33671	-6.20538	5.45659e-10	2.09194e-08	ankyrin repeat and LEM domain-containing protein 2-like (LOC110537159), transcript variant X1, mRNA
XM_021577500.2	386.776	-1.03876	0.167409	-6.20491	5.47267e-10	2.0964e-08	synapsin-3 (LOC110500248), mRNA
XM_021584084.2	10885.9	-0.813312	0.131169	-6.20048	5.62908e-10	2.15456e-08	sequestosome 1 (sqstm1), mRNA
XM_021578049.2	40.51	-8.72877	1.4079	-6.19986	5.65141e-10	2.16134e-08	adhesion G protein-coupled receptor L3 (LOC110500600), transcript variant X13, mRNA
XM_036935374.1	777.464	0.559763	0.0903172	6.19775	5.72749e-10	2.18866e-08	arf-GAP with SH3 domain, ANK repeat and PH domain-containing protein 1 (LOC110535644), transcript variant X2, mRNA
XM_021599585.2	24.103	8.11602	1.3107	6.19213	5.93556e-10	2.26632e-08	eukaryotic translation elongation factor 1 delta b (guanine nucleotide exchange protein) (eef1db), transcript variant X2, mRNA
XM_021623867.2	49.4341	9.15289	1.47848	6.19074	5.98822e-10	2.28457e-08	alkB homolog 6 (alkbh6), transcript variant X2, mRNA
NM_001124614.1	1370.1	-1.306	0.211002	-6.18953	6.0342e-10	2.30025e-08	decoy receptor 3 protein-like (LOC100136637), mRNA
XM_021625677.2	717.419	-0.928201	0.149991	-6.18836	6.0794e-10	2.31559e-08	immediate early response gene 2 protein (LOC110538719), mRNA
XM_021603757.2	1040.54	-0.362135	0.0586202	-6.17765	6.50632e-10	2.4762e-08	E3 ubiquitin-protein ligase RNF126 (LOC110524267), mRNA
XM_021618413.2	23.3024	8.06781	1.30666	6.17438	6.64254e-10	2.52599e-08	neuronal PAS domain-containing protein 2 (LOC110533857), transcript variant X4, mRNA
XM_036942713.1	1412.63	-0.919436	0.148968	-6.17204	6.74138e-10	2.56151e-08	peroxisome proliferator-activated receptor gamma coactivator 1-beta (LOC110488579), transcript variant X1, mRNA
XM_036986941.1	23.2051	8.06232	1.30653	6.17081	6.79399e-10	2.57941e-08	calcium-activated potassium channel subunit alpha-1 (LOC100301648), transcript variant X22, mRNA
XM_036939125.1	49.3455	9.14952	1.48293	6.1699	6.83338e-10	2.59227e-08	uncharacterized LOC110538820 (LOC110538820), transcript variant X1, mRNA
XM_021565103.2	441.572	-0.588614	0.0954327	-6.16784	6.92292e-10	2.62412e-08	DNA topoisomerase II alpha (top2a), mRNA
XM_036974963.1	2126.81	-0.663129	0.107671	-6.15886	7.327e-10	2.77504e-08	breast cancer anti-estrogen resistance protein 1 (LOC110520323), transcript variant X3, mRNA
XM_021571208.2	1288.76	-0.531464	0.08631	-6.15761	7.38507e-10	2.79478e-08	zinc finger protein Dzip1 (LOC110495781), transcript variant X2, mRNA
XM_021610551.2	21844.9	-0.213243	0.0346346	-6.15693	7.41704e-10	2.80462e-08	WD repeat-containing protein 1 (LOC110528464), mRNA
XM_036967074.1	662.502	-1.92167	0.312185	-6.15557	7.4809e-10	2.82649e-08	protein strawberry notch homolog 2 (LOC110506262), transcript variant X5, mRNA
XM_036953978.1	33.7747	8.60433	1.39846	6.15272	7.61658e-10	2.87544e-08	myotubularin-related protein 7 (LOC110497294), transcript variant X2, mRNA
XM_021577783.2	2558.27	0.356416	0.0579311	6.15241	7.63154e-10	2.87878e-08	uncharacterized LOC110500416 (LOC110500416), transcript variant X5, mRNA
XM_036934048.1	6467.06	-0.409739	0.0665998	-6.15226	7.63874e-10	2.87918e-08	catenin delta-1 (LOC110519243), transcript variant X5, mRNA
XM_021581606.2	422.511	-0.951261	0.154632	-6.15178	7.66191e-10	2.88328e-08	purinergic receptor P2Y1 (p2ry1), mRNA
XM_021619745.2	454.603	-0.67506	0.109733	-6.15183	7.65931e-10	2.88328e-08	fibroblast growth factor 20-like (LOC110534795), mRNA
XM_021557652.2	449.762	-0.675523	0.109837	-6.15025	7.73594e-10	2.90881e-08	axonemal dynein light chain domain containing 1 (axdnd1), mRNA
XM_036959106.1	2191.23	-0.300505	0.0488995	-6.14537	7.9777e-10	2.99732e-08	cytoskeleton-associated protein 5-A (LOC110499841), transcript variant X3, mRNA
XM_036933916.1	51.6504	-9.07966	1.47911	-6.1386	8.32511e-10	3.12535e-08	zinc finger and SCAN domain-containing protein 21-like (LOC118936484), transcript variant X3, mRNA
XM_036986388.1	422.556	0.696003	0.113409	6.13713	8.40278e-10	3.15198e-08	solute carrier family 25 member 42 (slc25a42), mRNA
XM_021568182.2	33.5107	-8.45579	1.37789	-6.13678	8.42127e-10	3.15633e-08	kinesin-like protein KIF16B (LOC110493739), transcript variant X5, mRNA
XR_002474370.2	2316.9	-0.673338	0.109724	-6.13665	8.42781e-10	3.15633e-08	uncharacterized LOC110529372 (LOC110529372), ncRNA
XM_036963416.1	7745.19	-0.189622	0.0309014	-6.13636	8.44316e-10	3.15956e-08	dnaJ homolog subfamily A member 2 (LOC110506360), mRNA
XM_036985690.1	30.4694	8.45431	1.37895	6.13099	8.73349e-10	3.2656e-08	regulator of nonsense transcripts 1 (LOC110530135), transcript variant X1, mRNA
XM_021560225.2	1219.25	0.449196	0.0732757	6.13023	8.77547e-10	3.27869e-08	N-glycanase 1 (ngly1), mRNA
XM_021576403.2	851.47	0.40067	0.0653775	6.12857	8.86752e-10	3.31045e-08	protein phosphatase 1 regulatory subunit 21 (LOC110499323), mRNA
XM_021568086.2	1525.95	-1.35012	0.220416	-6.12532	9.05003e-10	3.3759e-08	E3 ubiquitin-protein ligase SMURF2 (LOC110493680), transcript variant X3, mRNA
XM_036984344.1	539.431	-0.730098	0.119208	-6.12459	9.09191e-10	3.38883e-08	dual specificity tyrosine phosphorylation regulated kinase 3 (dyrk3), transcript variant X1, mRNA
XM_036976762.1	1938.62	-1.03796	0.169478	-6.12446	9.09937e-10	3.38892e-08	neuregulin 1 (nrg1), transcript variant X8, mRNA
XM_021623696.2	3152.55	-0.368291	0.060138	-6.1241	9.11966e-10	3.39379e-08	protein C-ets-2 (LOC110537564), transcript variant X1, mRNA
XM_021574730.2	505.852	0.737793	0.120493	6.12313	9.17565e-10	3.41192e-08	zinc finger protein 292 (LOC110498129), mRNA
XM_021578749.2	821.852	-0.577362	0.0943093	-6.12201	9.24044e-10	3.43329e-08	importin subunit alpha-4 (LOC110501294), mRNA
XM_021587364.2	1067.25	-0.520438	0.0850307	-6.1206	9.32257e-10	3.46107e-08	inositol-trisphosphate 3-kinase C (LOC110507392), transcript variant X2, mRNA
XM_036981519.1	201.382	-1.11588	0.182426	-6.1169	9.54154e-10	3.53956e-08	uncharacterized LOC110526075 (LOC110526075), mRNA
XM_021620682.2	79.3078	9.836	1.60888	6.11355	9.74373e-10	3.61172e-08	RNA-binding protein 33 (LOC110535593), transcript variant X1, mRNA
XM_021562443.2	87.8291	-1.96798	0.321943	-6.11283	9.7882e-10	3.62534e-08	galanin receptor 1a (galr1a), mRNA
XM_021581030.2	1224.34	-0.312047	0.0510699	-6.11019	9.95146e-10	3.6829e-08	RAB40B, member RAS oncogene family (rab40b), mRNA
XM_021624205.2	109.844	1.67452	0.274075	6.10972	9.98033e-10	3.69068e-08	PWWP domain containing 2A (pwwp2a), transcript variant X1, mRNA
XM_021603674.2	425.267	0.651996	0.106771	6.10647	1.01859e-09	3.76373e-08	ran-binding protein 3 (LOC110524221), mRNA
XM_021569560.2	1513.76	-0.294739	0.0483053	-6.10158	1.05023e-09	3.87761e-08	protein-arginine deiminase type-2 (LOC110494469), transcript variant X1, mRNA
XM_021615423.2	4643.95	-0.315121	0.0516918	-6.09615	1.08654e-09	4.00831e-08	ribosomal protein L34 (rpl34), mRNA
XM_036977375.1	2216.93	-1.5581	0.255592	-6.09603	1.08734e-09	4.00831e-08	solute carrier family 20 member 1b (slc20a1b), transcript variant X2, mRNA
XM_021620602.2	86.7673	-2.28961	0.375671	-6.09472	1.0963e-09	4.03815e-08	cAMP-responsive element modulator (LOC110535540), transcript variant X6, mRNA
XM_036977550.1	1775.43	-0.638676	0.104821	-6.09299	1.10821e-09	4.07885e-08	zinc finger SWIM domain-containing protein 6 (LOC110523854), mRNA
XM_021610113.2	208.168	-1.02541	0.168326	-6.0918	1.1165e-09	4.10614e-08	unconventional myosin-XVIIIa (LOC110528234), transcript variant X3, mRNA
XM_036981621.1	20465.9	0.279035	0.0458158	6.09037	1.12653e-09	4.13979e-08	NAD(P)H dehydrogenase, quinone 1 (nqo1), mRNA
XM_036966188.1	134.936	-10.4645	1.71854	-6.08917	1.13496e-09	4.16748e-08	catenin beta-1 (LOC110512888), transcript variant X4, mRNA
XM_021602615.2	542.609	-1.2031	0.197615	-6.08809	1.14262e-09	4.19235e-08	BTB/POZ domain-containing protein 10 (LOC110523687), transcript variant X1, mRNA
XM_036974874.1	74.5695	9.74561	1.60118	6.08653	1.15382e-09	4.23012e-08	serine/arginine repetitive matrix protein 1 (LOC110504388), transcript variant X10, mRNA
XM_021588127.2	856.177	0.360045	0.0591995	6.08188	1.18778e-09	4.34964e-08	bromodomain and WD repeat-containing protein 3 (LOC110507831), mRNA
XM_021611112.2	437.352	0.791901	0.130208	6.08182	1.18827e-09	4.34964e-08	dickkopf-related protein 1 (LOC110528940), mRNA
XM_036988159.1	142.007	1.09065	0.179506	6.07582	1.23359e-09	4.51202e-08	PR domain containing 2, with ZNF domain a (prdm2a), transcript variant X3, mRNA
XM_021577652.2	3334.62	-1.18025	0.194344	-6.073	1.25542e-09	4.58828e-08	insulin receptor substrate 2-B (LOC110500338), mRNA
XM_036953938.1	433.918	0.651825	0.107367	6.07101	1.2711e-09	4.64198e-08	neurotrophin receptor-interacting factor homolog (LOC110534763), mRNA
XR_005037578.1	25.9418	8.22418	1.3553	6.06816	1.29382e-09	4.72129e-08	uncharacterized LOC110498520 (LOC110498520), transcript variant X2, misc_RNA
XM_021587491.2	1459.58	-1.23182	0.203088	-6.06543	1.31603e-09	4.79531e-08	hepatocyte nuclear factor 3-beta (LOC110507478), mRNA
XR_002475071.2	23.4969	-7.9433	1.30961	-6.06541	1.31615e-09	4.79531e-08	uncharacterized LOC110533981 (LOC110533981), transcript variant X3, misc_RNA
NM_001124358.2	2395.63	-1.51668	0.250141	-6.0633	1.33353e-09	4.85489e-08	tissue factor (tf), mRNA
XM_021605115.2	5269.1	-0.411388	0.0678673	-6.06165	1.34731e-09	4.90126e-08	epigen (LOC110525168), mRNA
XM_036989456.1	39.517	8.83189	1.45762	6.0591	1.36882e-09	4.97562e-08	transcription factor SPT20 homolog (LOC110534903), transcript variant X2, mRNA
XM_021587397.2	2463.23	-1.4887	0.245738	-6.05807	1.37765e-09	5.00385e-08	transcription factor RelB (LOC110507414), transcript variant X1, mRNA
XM_021573777.2	471.891	-0.683848	0.112902	-6.05703	1.38656e-09	5.03235e-08	F-box only protein 31 (LOC110497588), mRNA
XM_021613428.2	961.847	-0.534586	0.0883358	-6.05175	1.4328e-09	5.19614e-08	apoptosis regulator Bcl-2 (LOC110530404), transcript variant X1, mRNA
XM_021558059.2	28.1482	8.33927	1.37827	6.05053	1.44373e-09	5.23175e-08	TRIO and F-actin-binding protein (LOC110486447), transcript variant X3, mRNA
XM_021608863.2	789.821	-1.51657	0.250671	-6.05005	1.44805e-09	5.24336e-08	NGFI-A-binding protein 1 (LOC110527526), mRNA
XM_036984417.1	206.521	1.30841	0.216275	6.04975	1.45073e-09	5.24901e-08	low-density lipoprotein receptor-related protein 1B (LOC110528816), mRNA
XM_021603770.2	576.359	0.670524	0.110841	6.04941	1.45376e-09	5.25593e-08	repulsive guidance molecule A (LOC110524278), mRNA
XM_021612960.2	198.543	-2.91739	0.482276	-6.04921	1.45553e-09	5.25829e-08	inhibin beta C chain (LOC110530126), mRNA
XM_021603690.2	3422.3	-0.77024	0.127369	-6.0473	1.47291e-09	5.31696e-08	ubiquitin (LOC100135798), transcript variant X1, mRNA
XM_036944565.1	127.431	1.3553	0.224259	6.04345	1.50857e-09	5.4415e-08	ataxin 7-like 1 (atxn7l1), transcript variant X2, mRNA
XM_036941519.1	857.806	-0.886275	0.146765	-6.03873	1.5533e-09	5.59854e-08	axin 2 (conductin, axil) (axin2), transcript variant X3, mRNA
XR_005038027.1	992.844	2.77867	0.460235	6.0375	1.56522e-09	5.63721e-08	cofilin-2 (LOC110499513), transcript variant X2, misc_RNA
XM_036936393.1	32.6713	-8.41925	1.39504	-6.03513	1.58839e-09	5.71626e-08	amyloid-beta A4 precursor protein-binding family A member 1 (LOC110535119), transcript variant X3, mRNA
XM_021572140.2	2641.03	0.276672	0.0458559	6.03351	1.60438e-09	5.76937e-08	peptidyl-prolyl cis-trans isomerase FKBP4 (LOC110496313), mRNA
XM_021608241.2	93795.9	-0.28193	0.0467299	-6.03317	1.60771e-09	5.77692e-08	tumor-associated calcium signal transducer 2 (LOC110527082), mRNA
XM_021557671.2	773.014	-0.376207	0.0623615	-6.03267	1.61268e-09	5.79038e-08	serine/threonine-protein kinase tousled-like 2 (LOC110486229), mRNA
XR_005052499.1	533.885	-0.773699	0.128318	-6.02956	1.64406e-09	5.89853e-08	atypical chemokine receptor 3-like (LOC118965241), transcript variant X2, misc_RNA
XM_036942049.1	4298.21	-0.952114	0.157923	-6.02898	1.65001e-09	5.91537e-08	monocarboxylate transporter 4 (LOC110487092), mRNA
XM_021567265.2	393.501	0.598459	0.0993015	6.02669	1.67351e-09	5.99503e-08	protein SET (LOC110492785), transcript variant X1, mRNA
XM_021616700.2	171.666	-1.19003	0.19752	-6.02486	1.69255e-09	6.05862e-08	cAMP-dependent protein kinase inhibitor gamma (LOC110532632), transcript variant X1, mRNA
XM_021566094.2	858.964	-0.823601	0.136782	-6.02127	1.73059e-09	6.19005e-08	tyrosine-protein phosphatase non-receptor type 12 (LOC110492085), transcript variant X4, mRNA
XM_021569289.2	14012.1	-0.273274	0.045387	-6.02099	1.73358e-09	6.19602e-08	myosin, light chain 6, alkali, smooth muscle and non-muscle (myl6), transcript variant X1, mRNA
XM_036984753.1	9533.19	-0.376564	0.0625834	-6.01699	1.77691e-09	6.34606e-08	beta/gamma crystallin domain-containing protein 1 (LOC110529370), transcript variant X2, mRNA
XM_021613274.2	607.936	0.416618	0.0692426	6.01679	1.7791e-09	6.34907e-08	E3 ubiquitin-protein ligase RNF220 (LOC110530324), transcript variant X8, mRNA
XM_021618371.2	13223.9	-0.211077	0.0350931	-6.01477	1.80137e-09	6.42366e-08	moesin a (msna), transcript variant X1, mRNA
XM_036973675.1	30.0762	-8.29959	1.38072	-6.01107	1.84301e-09	6.56716e-08	serine/threonine-protein kinase Nek8 (LOC110516351), transcript variant X3, mRNA
XM_021619268.2	426.378	0.561835	0.0934744	6.01058	1.84863e-09	6.58217e-08	NACHT, LRR and PYD domains-containing protein 3 (LOC110534410), mRNA
XM_036989996.1	227.616	2.23481	0.37214	6.0053	1.9098e-09	6.79485e-08	E3 ubiquitin-protein ligase TRIM37 (LOC110534878), transcript variant X1, mRNA
XM_036947364.1	75.3412	9.76063	1.62587	6.00334	1.93304e-09	6.87231e-08	protein kinase C-binding protein 1 (LOC110492382), transcript variant X10, mRNA
XM_036977963.1	167.087	-0.992632	0.165369	-6.00253	1.94269e-09	6.90138e-08	FYVE, RhoGEF and PH domain containing 4a (fgd4a), transcript variant X5, mRNA
XM_021609464.2	61.211	-2.43542	0.405869	-6.00051	1.96699e-09	6.9757e-08	FERM domain-containing protein 4B (LOC110527879), transcript variant X4, mRNA
XM_036944357.1	99.9552	-10.0318	1.67188	-6.00031	1.96946e-09	6.9757e-08	valyl-tRNA synthetase 1 (vars1), transcript variant X1, mRNA
XM_036970136.1	820.942	0.792622	0.13209	6.00063	1.96557e-09	6.9757e-08	phosphoethanolamine N-methyltransferase 3 (LOC110504479), transcript variant X3, mRNA
XR_002473788.2	95.83	-1.65944	0.27656	-6.0003	1.96955e-09	6.9757e-08	uncharacterized LOC110525623 (LOC110525623), ncRNA
XM_021614694.2	2655.97	0.52843	0.0881191	5.99677	2.01283e-09	7.12363e-08	putative ferric-chelate reductase 1 (LOC110531488), transcript variant X3, mRNA
XM_036982243.1	821.762	0.559218	0.0932928	5.99423	2.04451e-09	7.23029e-08	NF-kappa-B inhibitor zeta (LOC110527232), transcript variant X1, mRNA
XM_036953567.1	3129.92	-0.369325	0.0616244	-5.99317	2.05792e-09	7.27225e-08	uncharacterized protein C6orf47 (LOC110496717), mRNA
XM_036937414.1	1579.08	0.440181	0.0734576	5.99231	2.06882e-09	7.30527e-08	CXADR Ig-like cell adhesion molecule (cxadr), mRNA
XM_021619012.2	3747.03	-0.629326	0.105029	-5.99191	2.07392e-09	7.31776e-08	finTRIM family, member 83 (ftr83), mRNA
XM_021565951.2	3378.15	-1.22776	0.204926	-5.99124	2.0825e-09	7.34254e-08	LIM domain and actin binding 1a (lima1a), transcript variant X1, mRNA
XM_021599584.2	24.618	-8.01035	1.33711	-5.99078	2.08838e-09	7.35773e-08	eukaryotic translation elongation factor 1 delta b (guanine nucleotide exchange protein) (eef1db), transcript variant X1, mRNA
XM_036982786.1	1294.26	-0.642192	0.107213	-5.98986	2.10021e-09	7.39386e-08	heparan-sulfate 6-O-sulfotransferase 1-A (LOC110528787), transcript variant X1, mRNA
XM_036946225.1	26.3691	-8.10843	1.35383	-5.98925	2.10813e-09	7.41619e-08	AMSH-like protease (LOC110492835), transcript variant X5, mRNA
XM_036965706.1	6001.52	-0.35034	0.0585602	-5.98257	2.19644e-09	7.72109e-08	formin homology 2 domain containing 3b (fhod3b), transcript variant X2, mRNA
XM_036951427.1	235.029	-0.88903	0.148633	-5.98137	2.21273e-09	7.77254e-08	high-affinity choline transporter 1-like (LOC110528717), mRNA
XM_021588329.2	414.581	-0.59422	0.099407	-5.97765	2.26383e-09	7.94609e-08	heat shock 70 kDa protein 13 (LOC110507910), mRNA
XM_021589823.2	40697.6	-0.778965	0.130334	-5.97667	2.27739e-09	7.98769e-08	calponin-2 (LOC110508914), mRNA
XM_021561273.2	1254.98	-1.0467	0.175144	-5.9762	2.28396e-09	8.00476e-08	zinc-binding protein A33 (LOC110488848), mRNA
XM_021586067.2	36.6239	-8.58256	1.43624	-5.9757	2.29103e-09	8.02356e-08	ubiquitin-like protein 7 (LOC110506453), transcript variant X4, mRNA
XM_021621495.2	5369.64	-0.219279	0.0367171	-5.97213	2.34179e-09	8.19522e-08	bone morphogenetic protein 1a (bmp1a), mRNA
XM_036939355.1	4625.98	-0.663408	0.111167	-5.96769	2.4063e-09	8.4147e-08	sterile alpha motif domain-containing protein 9-like (LOC110538780), transcript variant X2, mRNA
XM_036940426.1	307.806	-1.25952	0.211199	-5.96364	2.46675e-09	8.61969e-08	ras and Rab interactor 2 (LOC110485774), transcript variant X1, mRNA
XM_036938269.1	1197.16	-1.38601	0.232523	-5.96075	2.51082e-09	8.76715e-08	unconventional myosin-X (LOC110538213), transcript variant X2, mRNA
XM_021572276.2	1412.02	0.888415	0.149073	5.9596	2.52852e-09	8.82241e-08	terminal nucleotidyltransferase 5A (LOC110496398), mRNA
XM_036981510.1	606.579	-1.27252	0.213538	-5.95924	2.53409e-09	8.83525e-08	mitogen-activated protein kinase 6 (LOC110526812), transcript variant X2, mRNA
XM_036988027.1	1356.64	-0.932743	0.156595	-5.95642	2.57831e-09	8.98277e-08	N-acetyllactosaminide beta-1,3-N-acetylglucosaminyltransferase 2 (LOC110508309), transcript variant X3, mRNA
XM_021594071.2	12864.7	-0.270188	0.0453952	-5.9519	2.65054e-09	9.22758e-08	uncharacterized LOC110514973 (LOC110514973), mRNA
XM_036936339.1	1496.79	-0.599612	0.100769	-5.95033	2.67597e-09	9.3092e-08	kinesin family member 13A (kif13a), transcript variant X3, mRNA
NM_001165234.2	141.747	-1.58316	0.266222	-5.94678	2.73464e-09	9.50625e-08	Activated RNA polymerase II transcriptional coactivator p15 (tcp4), mRNA
XM_036958212.1	23.7371	-7.95691	1.33825	-5.94577	2.75153e-09	9.5579e-08	cGMP-specific 3',5'-cyclic phosphodiesterase (LOC110500730), transcript variant X2, mRNA
XR_005036241.1	611.517	0.59359	0.0998404	5.94539	2.75804e-09	9.57343e-08	uncharacterized LOC118938860 (LOC118938860), ncRNA
XM_021572755.2	2981.69	-0.266942	0.0449108	-5.94383	2.78435e-09	9.65761e-08	alpha-1,3-mannosyl-glycoprotein 2-beta-N-acetylglucosaminyltransferase b (mgat1b), transcript variant X1, mRNA
XM_036965588.1	51.0375	-3.01632	0.507567	-5.94271	2.80355e-09	9.71706e-08	serine/threonine-protein kinase PAK 1 (LOC110507113), transcript variant X8, mRNA
XM_036972616.1	28.6225	-8.22791	1.38503	-5.94059	2.84002e-09	9.83619e-08	ubiquitin thioesterase ZRANB1 (LOC110506972), transcript variant X2, mRNA
XM_021569739.2	533.534	0.969685	0.163356	5.93602	2.92022e-09	1.01065e-07	transcription factor MafB (LOC110494563), mRNA
XM_036943147.1	1362.71	0.497559	0.0839497	5.92686	3.08777e-09	1.06785e-07	galactosidase, alpha (gla), transcript variant X2, mRNA
XM_021623022.2	170.83	1.10172	0.185901	5.92639	3.09667e-09	1.07014e-07	FAD-dependent oxidoreductase domain containing 1 (foxred1), mRNA
XM_021613014.2	259.709	-0.890582	0.150296	-5.92553	3.11299e-09	1.07499e-07	uncharacterized LOC110530163 (LOC110530163), transcript variant X1, mRNA
XM_021589071.2	420.854	0.630205	0.106366	5.92489	3.12515e-09	1.07839e-07	FAD synthase (LOC110508507), mRNA
XM_036976876.1	61.3646	9.46476	1.59799	5.92292	3.16267e-09	1.09054e-07	CDK5 regulatory subunit associated protein 2 (cdk5rap2), transcript variant X6, mRNA
XM_021562471.2	669.421	0.691325	0.116771	5.92035	3.21251e-09	1.10692e-07	interferon regulatory factor 4 (LOC110489699), transcript variant X1, mRNA
XM_036979908.1	120.422	-10.3002	1.74013	-5.91924	3.23435e-09	1.11362e-07	ectopic P-granules autophagy protein 5 homolog (C. elegans) (epg5), transcript variant X1, mRNA
XM_036971182.1	1306.67	0.830184	0.140339	5.91555	3.3076e-09	1.13801e-07	polypeptide N-acetylgalactosaminyltransferase 4 (LOC110488036), transcript variant X3, mRNA
XM_036953358.1	2162.14	-1.12851	0.190778	-5.91531	3.31256e-09	1.13888e-07	tubulointerstitial nephritis antigen-like 1 (LOC110496601), transcript variant X2, mRNA
XM_036943191.1	4464.26	-1.42786	0.241497	-5.91255	3.3686e-09	1.1573e-07	SH2 domain-containing protein 4A (LOC110489087), mRNA
XM_036936380.1	21.6326	-7.82395	1.32341	-5.91197	3.38043e-09	1.15967e-07	cytoskeleton associated protein 2-like (ckap2l), transcript variant X1, mRNA
XM_036977743.1	2214.52	-0.338468	0.0572513	-5.91197	3.38031e-09	1.15967e-07	SEC16 homolog A, endoplasmic reticulum export factor (sec16a), transcript variant X6, mRNA
XM_036954238.1	82.5537	-2.49489	0.422112	-5.91051	3.41053e-09	1.16914e-07	TBC1 domain family member 9 (LOC110498426), transcript variant X2, mRNA
XM_021600305.2	54.3338	-4.01589	0.679538	-5.90974	3.42645e-09	1.17374e-07	probable ribonuclease ZC3H12D (LOC110522155), mRNA
XM_021609534.2	3579.7	-0.477792	0.0808592	-5.90893	3.44331e-09	1.17866e-07	DNA-binding protein inhibitor ID-1 (LOC110527919), mRNA
XM_036970605.1	2881.11	0.545338	0.0923629	5.9043	3.54157e-09	1.21141e-07	TGF receptor-2 precursor (tgfr2), transcript variant X1, mRNA
XM_036987658.1	7018.85	-0.486322	0.0824237	-5.90026	3.62919e-09	1.24048e-07	regulator of G-protein signaling 12 (LOC110531788), transcript variant X4, mRNA
XM_021577220.2	4134.91	0.385771	0.0653882	5.8997	3.6416e-09	1.24381e-07	G1/S-specific cyclin-D2 (LOC110500074), mRNA
XM_021560012.2	489.674	1.29292	0.219212	5.89804	3.67853e-09	1.25551e-07	STKc_CK2_alpha domain-containing protein (zgc:86598), transcript variant X4, mRNA
XM_021614681.2	27094	-0.1266	0.0214746	-5.89533	3.73924e-09	1.27531e-07	eukaryotic initiation factor 4A-I (LOC110531476), mRNA
XM_036952092.1	2087.88	-0.517324	0.0877815	-5.89332	3.78524e-09	1.29006e-07	protein tyrosine phosphatase receptor type Z1a (ptprz1a), transcript variant X5, mRNA
XM_036974911.1	2944.63	-0.214847	0.0364841	-5.88878	3.89047e-09	1.32496e-07	LIM and senescent cell antigen-like-containing domain protein 1 (LOC110520376), transcript variant X7, mRNA
XM_021574614.2	440.869	0.573385	0.097479	5.88214	4.04997e-09	1.37828e-07	protein CLN8 (LOC110498052), transcript variant X2, mRNA
XM_021625374.2	2910.63	-0.624168	0.106168	-5.87904	4.12665e-09	1.40336e-07	E3 ubiquitin-protein ligase SMURF2 (LOC110538510), transcript variant X2, mRNA
XM_036958732.1	1788.45	-0.274697	0.0467403	-5.87708	4.17576e-09	1.41903e-07	FKBP prolyl isomerase 7 (fkbp7), mRNA
XM_036939796.1	306.275	-1.04032	0.177044	-5.87603	4.20229e-09	1.42599e-07	inositol 1,4,5-trisphosphate receptor-interacting protein-like 2 (LOC110538849), mRNA
XM_036979099.1	1054.24	-0.934462	0.159027	-5.87614	4.19938e-09	1.42599e-07	uncharacterized LOC118964788 (LOC118964788), transcript variant X1, mRNA
XM_036976722.1	8105.12	-0.348406	0.0593161	-5.87371	4.26151e-09	1.44504e-07	peptidylglycine alpha-amidating monooxygenase (pam), transcript variant X5, mRNA
XM_036941677.1	1259.62	-0.461768	0.0786337	-5.87239	4.29551e-09	1.45552e-07	interleukin-6 receptor subunit beta (LOC110486918), transcript variant X5, mRNA
XM_036951774.1	66.5486	-1.75415	0.298754	-5.87156	4.31708e-09	1.46177e-07	Krueppel-like factor 7 (LOC110516308), mRNA
XM_021582900.2	1325.87	-0.352122	0.0599762	-5.87102	4.33112e-09	1.46546e-07	heat shock protein 70 family, member 13 (hspa13), mRNA
XR_005037381.1	326.384	0.935347	0.159341	5.87009	4.35567e-09	1.47271e-07	protein SON (LOC110495649), transcript variant X3, misc_RNA
XM_036940003.1	299.01	0.873206	0.148761	5.86985	4.36185e-09	1.47374e-07	heme-binding protein 1 (LOC110485399), mRNA
XM_036954963.1	24.9254	8.16732	1.39296	5.8633	4.53745e-09	1.53188e-07	T-lymphoma invasion and metastasis-inducing protein 2 (LOC110498040), transcript variant X5, mRNA
XM_036963719.1	7993.04	-0.733103	0.125035	-5.86319	4.54046e-09	1.53188e-07	CCAAT/enhancer-binding protein alpha-like (LOC110507010), mRNA
XM_036990126.1	14936.4	-0.125179	0.0213582	-5.86093	4.6028e-09	1.5518e-07	reticulon 4 (rtn4), transcript variant X4, mRNA
XM_036972815.1	844.025	-0.656587	0.11214	-5.85506	4.76849e-09	1.60651e-07	myocyte-specific enhancer factor 2D homolog (LOC110503950), transcript variant X12, mRNA
XM_036949595.1	532.62	-1.10707	0.189101	-5.85436	4.78853e-09	1.61211e-07	trafficking kinesin-binding protein 1 (LOC110493606), transcript variant X4, mRNA
XM_036966130.1	2442.24	-1.64065	0.280464	-5.84978	4.9222e-09	1.65592e-07	solute carrier family 22 member 23 (LOC110508635), transcript variant X1, mRNA
XM_021624196.2	434.194	0.928217	0.158823	5.84434	5.0857e-09	1.7097e-07	early growth response protein 1 (LOC110537802), mRNA
XM_036965960.1	195.944	0.953657	0.163182	5.84415	5.09174e-09	1.7105e-07	DENN domain-containing protein 3 (LOC110520752), transcript variant X3, mRNA
XM_021618059.2	8523.25	-0.521205	0.0892555	-5.83947	5.23667e-09	1.75793e-07	vacuole membrane protein 1 (LOC110533645), transcript variant X4, mRNA
XM_021622649.2	529.511	0.535505	0.0917202	5.83846	5.26866e-09	1.76741e-07	uncharacterized protein KIAA2026 (LOC110536966), transcript variant X1, mRNA
XM_021599527.2	387.627	0.599205	0.102651	5.83731	5.30498e-09	1.77832e-07	protein Dr1 (LOC110521724), mRNA
XM_021599298.2	1425.58	-1.24691	0.213701	-5.83483	5.38465e-09	1.80374e-07	Jun proto-oncogene, AP-1 transcription factor subunit (LOC110521616), transcript variant X2, mRNA
XM_036957738.1	2600.18	-0.500058	0.0857445	-5.83195	5.47817e-09	1.83376e-07	phosphatidylinositol-binding clathrin assembly protein (si:ch211-200p22.4), transcript variant X5, mRNA
XM_036986717.1	53.7758	-9.13725	1.56739	-5.82961	5.55562e-09	1.85836e-07	ubiquitin specific peptidase 33 (usp33), transcript variant X1, mRNA
XM_021565045.2	1073.42	-0.810318	0.13901	-5.82922	5.56862e-09	1.86138e-07	zinc metalloproteinase-disintegrin-like 4a (LOC110491526), transcript variant X1, mRNA
XM_021557938.2	246.258	1.0428	0.178955	5.82718	5.63734e-09	1.88302e-07	ADP-ribosylation factor-like protein 4D (LOC110486389), mRNA
XM_021577965.2	1072.05	-0.411109	0.0706124	-5.82205	5.81299e-09	1.93875e-07	interleukin 13 receptor, alpha 1 (il13ra1), mRNA
XM_036951583.1	4747.42	-0.274056	0.047073	-5.82195	5.81657e-09	1.93875e-07	immunoglobulin-like domain-containing receptor 1 (LOC110496984), mRNA
XM_036965311.1	28.0745	8.33593	1.43178	5.82209	5.81159e-09	1.93875e-07	solute carrier family 12 member 9 (LOC110507915), transcript variant X3, mRNA
XM_036957122.1	250.544	-1.41313	0.242799	-5.82018	5.87853e-09	1.95801e-07	semaphorin-3aa (LOC110501009), mRNA
XM_021612989.2	377.818	0.822922	0.141497	5.81585	6.03282e-09	2.00798e-07	solute carrier family 25 member 36-A (LOC110530143), mRNA
XM_021618042.2	612.38	0.677694	0.116532	5.81551	6.04483e-09	2.01055e-07	mitochondrial import inner membrane translocase subunit Tim22 (LOC110533637), transcript variant X1, mRNA
XM_036945102.1	251.224	0.800757	0.137706	5.81498	6.0641e-09	2.01553e-07	smoothened, frizzled class receptor (smo), mRNA
XM_021604092.2	528.887	0.672507	0.115687	5.81314	6.13114e-09	2.03542e-07	fizzy-related protein homolog (LOC110524451), transcript variant X1, mRNA
XM_036938905.1	521.461	0.732039	0.125929	5.8131	6.13261e-09	2.03542e-07	GTP-binding protein 1 (LOC110485220), transcript variant X2, mRNA
XM_021582099.2	2306.14	-0.83538	0.143737	-5.81187	6.17778e-09	2.04896e-07	protein phosphatase Slingshot homolog 2 (LOC110503660), transcript variant X1, mRNA
XM_021593628.2	20.8551	7.90635	1.36045	5.81156	6.18927e-09	2.05133e-07	uncharacterized LOC110514034 (LOC110514034), transcript variant X2, mRNA
XM_036979788.1	367.269	1.4651	0.252283	5.80736	6.34661e-09	2.10199e-07	transcriptional activator MN1 (LOC110525678), transcript variant X2, mRNA
XM_036981917.1	2772.52	-0.559087	0.0962811	-5.80682	6.36707e-09	2.10728e-07	growth arrest-specific protein 6 (LOC110495368), transcript variant X2, mRNA
XM_021590854.2	9166.39	-0.374624	0.0645442	-5.80415	6.46935e-09	2.13962e-07	tight junction protein 2a (zona occludens 2) (tjp2a), transcript variant X1, mRNA
XM_021609362.2	140.231	-1.43803	0.247996	-5.79863	6.68595e-09	2.2097e-07	family with sequence similarity 83 member E (fam83e), transcript variant X1, mRNA
XM_036960171.1	1274.3	0.470998	0.0812319	5.79819	6.70341e-09	2.21392e-07	bcl-2-like protein 11 (LOC110502579), mRNA
XM_021571837.2	265.015	-1.18598	0.204642	-5.79537	6.81687e-09	2.24981e-07	claspin (LOC110496133), transcript variant X3, mRNA
XM_036966762.1	22.3471	8.00605	1.38149	5.79521	6.82363e-09	2.25046e-07	transcriptional adapter 1 (LOC110508162), transcript variant X3, mRNA
XM_021557613.1	330.467	0.724772	0.125102	5.79344	6.89608e-09	2.27276e-07	gastrula zinc finger protein XlCGF57.1 (LOC110486190), mRNA
XM_021612756.2	2074.36	-0.453643	0.0783303	-5.79141	6.97977e-09	2.29872e-07	arf-GAP domain and FG repeat-containing protein 1 (LOC110530006), transcript variant X1, mRNA
XM_021615139.2	7585.63	-0.286901	0.0495462	-5.79057	7.01487e-09	2.30866e-07	SEC24 homolog D, COPII coat complex component (sec24d), mRNA
XM_036973677.1	425.304	-1.80959	0.312556	-5.78967	7.05255e-09	2.31944e-07	serine/threonine-protein kinase Nek8 (LOC110516351), transcript variant X5, mRNA
XM_021566268.2	954.391	-1.56356	0.270107	-5.78867	7.09447e-09	2.32996e-07	protein phosphatase 1 regulatory subunit 15B (LOC110492175), transcript variant X2, mRNA
XM_036961265.1	876.968	-0.367923	0.0635583	-5.78874	7.09171e-09	2.32996e-07	THAP domain-containing protein 5 (LOC110503256), mRNA
XM_036966734.1	239.371	-1.52401	0.263322	-5.78762	7.13905e-09	2.34297e-07	cAMP-specific 3',5'-cyclic phosphodiesterase 4B (LOC110509034), transcript variant X3, mRNA
XM_036962601.1	856.115	-0.58232	0.100643	-5.78597	7.20935e-09	2.36439e-07	arginase 2 (arg2), mRNA
XM_021610676.2	1650.37	-0.645987	0.111711	-5.78264	7.35393e-09	2.41012e-07	zinc finger, NFX1-type containing 1 (znfx1), mRNA
XM_036974997.1	29.719	-8.28181	1.43266	-5.78071	7.43854e-09	2.43615e-07	protein dopey-2 (LOC110520446), transcript variant X1, mRNA
XM_036949322.1	672.392	1.10776	0.191734	5.77761	7.57704e-09	2.47978e-07	paralemmin-1 (LOC110487277), transcript variant X2, mRNA
XM_021620975.2	516.942	-0.462202	0.0800015	-5.77742	7.58553e-09	2.48083e-07	uncharacterized protein LOC569123 homolog (si:dkey-98f17.5), mRNA
XM_036986470.1	23.404	8.07335	1.39767	5.7763	7.63628e-09	2.49569e-07	NACHT, LRR and PYD domains-containing protein 1 homolog (LOC110530755), transcript variant X3, mRNA
XM_036985566.1	2597.15	-1.20054	0.207881	-5.77514	7.68888e-09	2.51113e-07	cAMP-specific 3',5'-cyclic phosphodiesterase 4B (LOC110530023), transcript variant X3, mRNA
XM_036960348.1	2553.53	-0.881122	0.152674	-5.77125	7.86845e-09	2.56799e-07	tumor-associated calcium signal transducer 2 (LOC110502334), transcript variant X2, mRNA
XM_021585174.2	281.289	1.4833	0.257116	5.76898	7.97516e-09	2.60101e-07	zinc finger protein 839 (znf839), transcript variant X1, mRNA
XM_036961848.1	350.909	-0.602442	0.104435	-5.76859	7.99354e-09	2.60519e-07	schwannomin-interacting protein 1 (LOC110503785), transcript variant X4, mRNA
XM_021583920.2	712.761	0.40872	0.0708564	5.76828	8.00837e-09	2.60822e-07	RAP2C, member of RAS oncogene family (rap2c), transcript variant X1, mRNA
XM_021589708.2	5880.05	0.408679	0.0708633	5.76714	8.06289e-09	2.62415e-07	uncharacterized LOC110508853 (LOC110508853), mRNA
XM_036962996.1	294.718	-1.50497	0.261179	-5.7622	8.30257e-09	2.70029e-07	protein Smaug homolog 1 (LOC110505226), transcript variant X7, mRNA
XM_036947149.1	9945.01	-0.420614	0.0730241	-5.75993	8.41487e-09	2.73492e-07	signal peptide, CUB and EGF-like domain-containing protein 3 (LOC110492195), transcript variant X2, mRNA
XM_021615554.2	602.755	0.420664	0.0730511	5.75849	8.48707e-09	2.75648e-07	haloacid dehalogenase-like hydrolase domain-containing 5 (LOC110531992), mRNA
XM_021558240.2	14147.5	-0.371232	0.0644829	-5.75707	8.55886e-09	2.77787e-07	probable ATP-dependent RNA helicase DDX5 (LOC110486548), transcript variant X2, mRNA
XM_036960920.1	3053.47	-0.480727	0.0835452	-5.7541	8.71053e-09	2.82515e-07	FERM domain-containing protein 6-like (LOC118936588), transcript variant X5, mRNA
XM_021622934.2	717.826	-0.420858	0.0731522	-5.75319	8.75774e-09	2.83491e-07	abraxas 1, BRCA1 A complex subunit (abraxas1), mRNA
XM_036949253.1	218.838	1.59297	0.276886	5.75317	8.75874e-09	2.83491e-07	programmed cell death protein 4 (LOC110485622), transcript variant X2, mRNA
XM_036989263.1	373.995	-0.627529	0.109072	-5.75332	8.75098e-09	2.83491e-07	cytosolic phospholipase A2 gamma (LOC110531617), mRNA
XM_036947256.1	1674.04	-0.93597	0.162713	-5.75229	8.80431e-09	2.8477e-07	rho guanine nucleotide exchange factor 10-like protein (LOC110492293), transcript variant X3, mRNA
XM_021600908.2	910.212	-1.06359	0.184927	-5.7514	8.85086e-09	2.85882e-07	40S ribosomal protein S29 (LOC110522478), mRNA
XM_036987659.1	133.693	-1.2554	0.218275	-5.75147	8.84702e-09	2.85882e-07	hepatocyte growth factor activator (LOC110531794), mRNA
XM_021614905.2	658.803	1.09864	0.191128	5.74819	9.02028e-09	2.91154e-07	glucosidase, beta (bile acid) 2 (gba2), transcript variant X1, mRNA
XM_021616512.2	2392.43	-0.3167	0.0551027	-5.74746	9.0596e-09	2.92222e-07	tyrosine-protein phosphatase non-receptor type 1 (LOC110532529), mRNA
XM_036985430.1	396.993	0.558892	0.0972582	5.74648	9.11224e-09	2.93718e-07	FKBP prolyl isomerase 1B (fkbp1b), transcript variant X2, mRNA
XM_036942693.1	4559.74	-0.532912	0.0927639	-5.74482	9.20201e-09	2.96408e-07	casein kinase 1, alpha 1 (csnk1a1), transcript variant X7, mRNA
XM_021577580.2	1496.43	-1.01545	0.1768	-5.74349	9.27436e-09	2.98534e-07	rab GDP dissociation inhibitor beta (LOC110500283), transcript variant X1, mRNA
XM_036973797.1	484.777	-1.14613	0.199584	-5.74257	9.32494e-09	2.99956e-07	forkhead box protein O3-like (LOC110504017), mRNA
XM_036977400.1	47.5236	-8.95939	1.56096	-5.73965	9.48708e-09	3.04963e-07	lysine-specific demethylase 2B (LOC110522926), transcript variant X1, mRNA
XM_021562849.2	103.127	1.43567	0.250144	5.73935	9.50379e-09	3.05291e-07	terminal nucleotidyltransferase 5A (LOC110489886), mRNA
XM_021580227.2	429.545	1.34556	0.234625	5.73493	9.75539e-09	3.13159e-07	CDC42 effector protein (Rho GTPase binding) 3 (cdc42ep3), transcript variant X1, mRNA
XR_002474224.2	458.387	0.543235	0.0947909	5.73088	9.99109e-09	3.20507e-07	uncharacterized LOC110528264 (LOC110528264), ncRNA
XM_021591388.2	7443.76	-0.316649	0.0552551	-5.73067	1.00033e-08	3.2068e-07	diamine acetyltransferase 1 (LOC110510072), mRNA
XM_036962557.1	28859.1	-0.270804	0.0472679	-5.72913	1.00945e-08	3.23381e-07	alpha-actinin-1 (LOC110504277), transcript variant X1, mRNA
XM_021583915.2	745.871	0.576342	0.100622	5.72781	1.01733e-08	3.25685e-07	sestrin-3 (LOC110504991), mRNA
XM_036935972.1	3219.73	-1.87636	0.327791	-5.72425	1.03891e-08	3.32366e-07	polyubiquitin (LOC110517804), mRNA
XM_021589663.2	365.162	-0.837499	0.146342	-5.72291	1.04717e-08	3.34782e-07	alpha-tocopherol transfer protein (LOC110508824), mRNA
NM_001124411.1	540.306	-1.06988	0.186982	-5.72182	1.05388e-08	3.36698e-07	jun proto-oncogene (LOC100136112), mRNA
XM_021585442.2	112.094	-1.2563	0.219692	-5.71846	1.07491e-08	3.43182e-07	deubiquitinase DESI2 (LOC110505970), mRNA
XM_036979914.1	24.9565	-8.03075	1.40497	-5.71598	1.09075e-08	3.48003e-07	dnaJ homolog subfamily B member 5-like (LOC110517556), transcript variant X3, mRNA
XM_021607118.2	145.097	-1.28906	0.22553	-5.71568	1.09267e-08	3.48378e-07	zinc finger protein SNAI2-like (LOC110526293), mRNA
XM_021559733.2	6167.83	-0.312867	0.0547683	-5.71256	1.11291e-08	3.54592e-07	ribosomal protein L30 (rpl30), mRNA
XM_036941925.1	19.0221	7.77387	1.36152	5.70969	1.13182e-08	3.60371e-07	gastrula zinc finger protein XlCGF57.1 (LOC110486629), transcript variant X4, mRNA
XM_036964979.1	1874.8	-1.17963	0.206632	-5.70884	1.1375e-08	3.61933e-07	TCDD-inducible poly(ADP-ribose) polymerase (LOC110508035), transcript variant X1, mRNA
XM_021622411.2	17.9524	7.69265	1.34768	5.70808	1.14254e-08	3.63294e-07	SLC26A1-like protein (LOC100136215), transcript variant X1, mRNA
XM_036980338.1	31.3115	-8.35789	1.46444	-5.70723	1.14827e-08	3.64866e-07	bromodomain-containing protein 3 (LOC110526068), transcript variant X5, mRNA
XM_036936739.1	1080.73	-0.579476	0.101641	-5.70118	1.18983e-08	3.77816e-07	thymic stromal cotransporter homolog (LOC110536865), mRNA
XM_021568022.2	61.2375	1.92878	0.338501	5.69803	1.21202e-08	3.84086e-07	polycomb complex protein BMI-1 (LOC110493637), mRNA
XM_021580555.2	722.538	0.649325	0.113953	5.6982	1.21079e-08	3.84086e-07	protein FAM53B (LOC110502498), mRNA
XM_021620381.2	10961.9	-0.184859	0.0324421	-5.69812	1.21136e-08	3.84086e-07	eukaryotic translation initiation factor 5A-1 (LOC110535399), mRNA
XM_021569321.2	932.201	-0.326799	0.057356	-5.69774	1.21409e-08	3.84482e-07	RNA binding motif protein 15 (LOC110494348), mRNA
XM_036938237.1	8273.04	-0.18519	0.0325273	-5.69336	1.24562e-08	3.94201e-07	protein P200 (LOC110538182), transcript variant X2, mRNA
XR_005041333.1	25.0416	8.17077	1.43623	5.68906	1.2774e-08	4.03986e-07	uncharacterized LOC118946487 (LOC118946487), transcript variant X8, misc_RNA
XM_021561194.2	219.362	0.802339	0.141063	5.68779	1.28693e-08	4.06726e-07	ras-related protein Rab-33B (LOC110488801), mRNA
XM_021563823.2	128.012	0.997091	0.175422	5.68396	1.31612e-08	4.15671e-07	kelch-like protein 42 (LOC110490433), mRNA
XM_021603018.2	108.295	1.0744	0.189099	5.6817	1.33361e-08	4.20911e-07	growth arrest-specific protein 1 (LOC110523897), mRNA
XM_036941272.1	306.465	0.876379	0.154317	5.6791	1.35407e-08	4.27082e-07	fas-binding factor 1 homolog (LOC110486551), transcript variant X4, mRNA
XM_021579010.2	641.703	-0.728343	0.12829	-5.67731	1.36827e-08	4.31272e-07	sp9 transcription factor (sp9), mRNA
XM_021598961.2	1291.03	2.62554	0.462572	5.67596	1.37916e-08	4.34413e-07	elongation factor 2 (LOC110521428), transcript variant X2, mRNA
XM_036946626.1	523.339	0.518163	0.0912984	5.67548	1.38298e-08	4.35325e-07	speckle-type POZ protein (LOC110491746), mRNA
XM_021607193.2	1131.59	-0.547396	0.0964653	-5.67454	1.39065e-08	4.37445e-07	inositol polyphosphate-5-phosphatase F (inpp5f), mRNA
XM_021568479.2	18.2335	-7.57699	1.33622	-5.67048	1.42395e-08	4.4762e-07	transglutaminase 5, like (tgm5l), transcript variant X2, mRNA
XM_021558299.2	872.655	0.477087	0.0841649	5.66848	1.44072e-08	4.52587e-07	UBA-like domain-containing protein 2 (LOC110486586), mRNA
XM_036957332.1	6291.8	-0.513642	0.0906329	-5.66728	1.45079e-08	4.55447e-07	netrin 4 (ntn4), transcript variant X1, mRNA
XM_036962127.1	1817.9	-0.396363	0.0699423	-5.66701	1.45313e-08	4.55876e-07	tyrosine-protein kinase receptor UFO (LOC110511668), mRNA
XM_036937639.1	31.2327	8.49081	1.49893	5.66458	1.47382e-08	4.61865e-07	trafficking kinesin-binding protein 1 (LOC110507508), transcript variant X8, mRNA
XR_002473150.2	42.6076	2.17384	0.383762	5.66454	1.47418e-08	4.61865e-07	receptor-interacting serine/threonine-protein kinase 3 (LOC110521454), transcript variant X6, misc_RNA
XM_021568302.2	274.062	0.718446	0.12686	5.6633	1.4849e-08	4.64913e-07	cysteine-rich protein 2-binding protein (LOC110493806), mRNA
XM_021620476.2	377.432	1.0099	0.178391	5.66116	1.50354e-08	4.70435e-07	carbohydrate sulfotransferase 2-like (LOC110535463), mRNA
XM_021590572.2	599.151	-0.452688	0.0799874	-5.6595	1.51818e-08	4.74698e-07	protein phosphatase 1 regulatory subunit 26 (LOC110509590), mRNA
XM_036958704.1	2003.77	-0.645313	0.114046	-5.65834	1.52846e-08	4.77595e-07	coiled-coil domain containing 80 (ccdc80), transcript variant X3, mRNA
XM_021618412.2	23.3669	-7.93411	1.4023	-5.65793	1.53208e-08	4.78407e-07	neuronal PAS domain-containing protein 2 (LOC110533857), transcript variant X3, mRNA
XM_021594722.2	264.444	0.777629	0.137476	5.65645	1.54532e-08	4.82222e-07	E3 ubiquitin-protein ligase RNF183 (LOC110516135), mRNA
XM_036954056.1	1124.81	-0.399771	0.0707132	-5.65342	1.57286e-08	4.9049e-07	bifunctional 3'-phosphoadenosine 5'-phosphosulfate synthase 1 (LOC110497325), mRNA
XM_036943283.1	49.0932	-1.87919	0.332744	-5.64756	1.62741e-08	5.07164e-07	forkhead box protein I1-ema-like (LOC110489110), mRNA
XM_021617543.2	98.4234	1.44041	0.255056	5.64744	1.62857e-08	5.07191e-07	family with sequence similarity 53 member C (fam53c), mRNA
XM_036981140.1	40.7567	8.87599	1.57208	5.646	1.64219e-08	5.11093e-07	CREB-regulated transcription coactivator 3-like (LOC118964938), transcript variant X4, mRNA
XM_036986047.1	3610.99	-0.514641	0.0911702	-5.64484	1.65334e-08	5.14222e-07	laminin subunit alpha-3 (LOC110530407), transcript variant X5, mRNA
XM_021599440.2	102.403	1.19212	0.211231	5.64367	1.6646e-08	5.17381e-07	aminoadipate-semialdehyde dehydrogenase (aasdh), mRNA
XM_021583260.2	390.071	0.78733	0.139626	5.63884	1.71198e-08	5.31756e-07	TSC22 domain family protein 3 (LOC110504506), transcript variant X3, mRNA
XM_021612897.2	21.4763	7.94875	1.41009	5.63704	1.72997e-08	5.36989e-07	helicase for meiosis 1 (hfm1), transcript variant X4, mRNA
XM_021568998.2	5806.64	-0.452157	0.0802382	-5.63519	1.74864e-08	5.42424e-07	innate immunity activator b (inavab), transcript variant X2, mRNA
XM_021565658.2	8093.19	-0.536711	0.0952526	-5.63461	1.75456e-08	5.43901e-07	v-ski avian sarcoma viral oncogene homolog a (skia), mRNA
XM_021567040.2	1539.14	-0.639262	0.113624	-5.62612	1.84309e-08	5.70969e-07	SPRY domain-containing SOCS box protein 1 (LOC110492609), mRNA
XM_021559212.2	313.296	0.626764	0.111448	5.62383	1.86769e-08	5.78209e-07	ribosomal RNA adenine dimethylase domain containing 1 (rrnad1), transcript variant X1, mRNA
XM_021618311.2	843.136	-0.644179	0.114579	-5.62216	1.88585e-08	5.83445e-07	ras-related protein Rab-6A (LOC110533791), transcript variant X4, mRNA
XR_005052614.1	8524.9	-0.33742	0.0600499	-5.61899	1.92074e-08	5.93849e-07	matrix remodeling-associated protein 8 (LOC110528032), transcript variant X2, misc_RNA
XM_036967284.1	27.384	-8.16314	1.45302	-5.61805	1.93127e-08	5.96711e-07	patatin-like phospholipase domain-containing protein 7 (LOC110509336), transcript variant X3, mRNA
XM_036936925.1	710.216	0.575806	0.102528	5.61607	1.95354e-08	6.03197e-07	guanine nucleotide exchange factor subunit RIC1 (LOC110536968), transcript variant X16, mRNA
XM_021621343.2	1967.72	-0.756003	0.134649	-5.61461	1.97006e-08	6.07896e-07	refilin-A (LOC110535945), transcript variant X1, mRNA
XM_021583914.2	3091.34	-0.440482	0.0785031	-5.61101	2.01148e-08	6.2027e-07	forkhead box protein O4 (LOC110504990), transcript variant X1, mRNA
XM_021568929.2	68.4336	1.82076	0.324559	5.60993	2.02407e-08	6.23744e-07	transcription factor SOX-11-like (LOC110494151), mRNA
XM_036939108.1	584.927	0.85988	0.153289	5.60952	2.02892e-08	6.24828e-07	dnaJ homolog subfamily A member 3, mitochondrial (LOC110487000), transcript variant X4, mRNA
XM_021623407.2	483.716	0.552009	0.0984308	5.60809	2.04571e-08	6.29172e-07	misshapen-like kinase 1 (LOC110537391), transcript variant X5, mRNA
XM_036949755.1	4187.37	-0.64553	0.115107	-5.6081	2.04555e-08	6.29172e-07	uncharacterized LOC110493764 (LOC110493764), transcript variant X1, mRNA
XM_036943324.1	18.2265	7.71577	1.37648	5.60544	2.07728e-08	6.38466e-07	rho guanine nucleotide exchange factor 9 (LOC110489137), transcript variant X10, mRNA
XM_036971023.1	693.203	0.4324	0.0771509	5.60461	2.0873e-08	6.41124e-07	cyclin-dependent kinase 6 (LOC110488025), mRNA
XM_036960687.1	2005.88	-0.630816	0.112565	-5.60401	2.0945e-08	6.42915e-07	brain-specific angiogenesis inhibitor 1-associated protein 2-like protein 1 (LOC110503137), transcript variant X1, mRNA
XM_021617595.2	52.7478	9.24768	1.65078	5.602	2.11891e-08	6.49983e-07	ankyrin repeat and SOCS box containing 3 (asb3), transcript variant X1, mRNA
XM_036967555.1	26.7615	-8.12964	1.45196	-5.59907	2.15503e-08	6.60633e-07	pre-B-cell leukemia transcription factor-interacting protein 1 (LOC110508494), transcript variant X8, mRNA
XM_021574453.2	2007.15	-0.521613	0.0931931	-5.59713	2.17933e-08	6.67646e-07	cdc42 effector protein 3 (LOC110497963), transcript variant X2, mRNA
XM_021608564.2	798.783	-0.497171	0.0888387	-5.59633	2.18932e-08	6.70269e-07	cytidine and dCMP deaminase domain containing 1 (cdadc1), mRNA
XM_021614286.2	148.049	-1.65899	0.296456	-5.59607	2.19267e-08	6.70857e-07	C-C motif chemokine 20-like (LOC110531007), mRNA
XM_021575941.2	2238.11	0.234459	0.0419024	5.59535	2.20174e-08	6.73194e-07	growth factor receptor bound protein 7 (grb7), mRNA
XM_036964809.1	1807.2	-0.678885	0.12139	-5.59259	2.23705e-08	6.83544e-07	serine/threonine-protein kinase D2 (LOC110507439), mRNA
XM_036986457.1	3251.29	-0.198512	0.0354979	-5.59223	2.24171e-08	6.84523e-07	kinesin-1 heavy chain-like (LOC110530752), transcript variant X2, mRNA
XM_021560856.2	958.693	0.677208	0.12111	5.59167	2.24892e-08	6.86277e-07	lysine-specific demethylase 3B (LOC110488590), transcript variant X2, mRNA
XM_021600798.2	1637.92	-0.309764	0.0554002	-5.5914	2.25245e-08	6.86909e-07	Golgi resident protein GCP60 (LOC110522421), transcript variant X2, mRNA
XM_021623382.2	33.4863	-8.45356	1.51197	-5.59108	2.25659e-08	6.87725e-07	RING finger protein 121 (LOC110537380), transcript variant X2, mRNA
XM_021561298.2	1507.73	0.3466	0.0619964	5.59065	2.26227e-08	6.89008e-07	elongator acetyltransferase complex subunit 1 (elp1), transcript variant X2, mRNA
XM_021597240.2	46.5918	-8.9305	1.59788	-5.58897	2.28415e-08	6.95222e-07	caspase-8 (LOC110520142), transcript variant X1, mRNA
XM_036954650.1	124.57	2.1331	0.381816	5.58671	2.31413e-08	7.0389e-07	autophagy related 14 (atg14), transcript variant X1, mRNA
XM_021620728.2	2030.33	-0.427568	0.0766153	-5.58071	2.39532e-08	7.28116e-07	zinc-binding protein A33 (LOC110535619), transcript variant X1, mRNA
XM_036942707.1	4781.48	-0.350495	0.0628127	-5.57999	2.40527e-08	7.30666e-07	heterogeneous nuclear ribonucleoprotein A0 (LOC110488571), mRNA
XM_021613056.2	203.731	1.10243	0.197594	5.57927	2.41528e-08	7.3276e-07	histone deacetylase complex subunit SAP130 (LOC110530188), mRNA
XM_021615903.2	954.438	0.458051	0.082098	5.57932	2.41464e-08	7.3276e-07	transmembrane protein 51a (tmem51a), transcript variant X2, mRNA
XM_036949453.1	566.933	-0.926862	0.166165	-5.57795	2.43368e-08	7.37866e-07	ras and Rab interactor 2 (LOC110493527), transcript variant X2, mRNA
XM_021578793.2	735.401	-1.75363	0.31453	-5.5754	2.46968e-08	7.48298e-07	nuc_hydro_CeIAG domain-containing protein (si:dkey-4e7.3), transcript variant X1, mRNA
XM_021569078.2	70.4359	-9.52702	1.70902	-5.57456	2.48162e-08	7.51429e-07	gastrula zinc finger protein XlCGF57.1 (LOC110494220), transcript variant X26, mRNA
XM_021557288.2	1491.72	-0.271235	0.0486587	-5.57422	2.48635e-08	7.51894e-07	ras-related protein Rab-3B-like (LOC110485979), mRNA
XM_036986521.1	2426.42	-0.945132	0.169552	-5.57428	2.48555e-08	7.51894e-07	ski-like protein (LOC110530777), transcript variant X2, mRNA
XM_021560366.2	5368.14	0.558844	0.100286	5.57252	2.51086e-08	7.58816e-07	thioredoxin-interacting protein (LOC110488228), mRNA
XM_036970425.1	4547.56	-0.555669	0.0997582	-5.57016	2.54505e-08	7.68654e-07	catenin delta-1 (LOC110505049), transcript variant X8, mRNA
XM_021565341.2	272.788	1.09439	0.196502	5.56935	2.55699e-08	7.71763e-07	CoA synthase (coasy), transcript variant X4, mRNA
XR_005035673.1	153.052	-0.982825	0.176521	-5.56775	2.58044e-08	7.7834e-07	uncharacterized LOC118938370 (LOC118938370), ncRNA
XM_021601525.2	436.508	-0.584486	0.104981	-5.56756	2.58335e-08	7.78719e-07	THAP domain-containing protein 1 (LOC110523114), mRNA
XM_036966011.1	1495.82	-0.41817	0.0751448	-5.56485	2.62381e-08	7.90407e-07	xenotropic and polytropic retrovirus receptor 1 homolog (LOC110508198), mRNA
XM_036949329.1	412.734	-1.10065	0.197799	-5.56448	2.6294e-08	7.91586e-07	filaggrin-2-like (LOC118940355), transcript variant X1, mRNA
XM_021589316.2	476.528	-0.5732	0.103022	-5.56387	2.63862e-08	7.93852e-07	cytohesin-2 (LOC110508641), transcript variant X1, mRNA
XM_036968827.1	772.556	-0.703818	0.126505	-5.56358	2.64303e-08	7.94669e-07	SMAD family member 6b (smad6b), transcript variant X1, mRNA
XM_021589831.2	4075.4	-0.601879	0.1083	-5.55754	2.73607e-08	8.22117e-07	ribosomal protein S28 (LOC110508919), mRNA
XM_036940749.1	596.443	0.955125	0.171916	5.55577	2.7639e-08	8.29947e-07	bromodomain-containing protein 4 (LOC110485141), transcript variant X9, mRNA
XM_036935421.1	153.336	-1.48693	0.267655	-5.55537	2.77017e-08	8.31298e-07	tumor necrosis factor receptor superfamily member 11B (LOC110520706), mRNA
XM_021577617.2	1137.15	0.765896	0.137874	5.55503	2.77567e-08	8.32417e-07	probable 2-oxoglutarate dehydrogenase E1 component DHKTD1, mitochondrial (LOC110500303), transcript variant X2, mRNA
XM_021605465.2	1182.02	-0.895212	0.161163	-5.55469	2.78102e-08	8.33384e-07	osteoclast-stimulating factor 1 (LOC110525398), transcript variant X1, mRNA
XM_036973480.1	2469.45	-0.808463	0.145548	-5.5546	2.78244e-08	8.33384e-07	disintegrin and metalloproteinase domain-containing protein 9-like (LOC110515237), transcript variant X2, mRNA
XM_021556940.2	33.6462	-8.46015	1.52337	-5.55359	2.7986e-08	8.37691e-07	STE20-like serine/threonine-protein kinase (LOC110485781), transcript variant X1, mRNA
XM_036981325.1	22.8821	3.93019	0.707802	5.55267	2.81338e-08	8.41577e-07	zinc finger protein 260 (LOC110526100), mRNA
XM_036963550.1	894.178	-0.765848	0.137949	-5.55168	2.82931e-08	8.45804e-07	Kruppel-like factor 13 (klf13), mRNA
XM_036956000.1	5432.8	-0.53311	0.0961135	-5.54667	2.91158e-08	8.69844e-07	rhomboid 5 homolog 1b (Drosophila) (rhbdf1b), transcript variant X5, mRNA
XM_036956122.1	1702.15	-0.291621	0.0525785	-5.54638	2.91636e-08	8.70719e-07	protein phosphatase, Mg2+/Mn2+ dependent, 1Ba (ppm1ba), transcript variant X5, mRNA
XM_021591044.2	18.0122	-7.55882	1.36366	-5.54305	2.97256e-08	8.86933e-07	guanine nucleotide exchange factor VAV2 (LOC110509866), transcript variant X17, mRNA
XM_021622037.2	23.8737	8.10241	1.46306	5.53799	3.05968e-08	9.12348e-07	1-acylglycerol-3-phosphate O-acyltransferase 9, like (agpat9l), transcript variant X2, mRNA
XM_021585068.2	480.697	-2.12746	0.384171	-5.53778	3.06329e-08	9.12845e-07	ornithine decarboxylase 1 (LOC110505682), transcript variant X1, mRNA
XM_036969185.1	4444.7	0.409081	0.0738949	5.53599	3.09477e-08	9.21642e-07	cell division control protein 42 homolog (LOC110509608), transcript variant X2, mRNA
XM_021571277.2	627.062	0.857512	0.154928	5.53489	3.11418e-08	9.26834e-07	SLIT and NTRK-like protein 6 (LOC110495820), mRNA
XM_036957134.1	689.118	-0.894818	0.161693	-5.53407	3.12889e-08	9.30621e-07	hepatocyte growth factor (LOC110501011), mRNA
XM_036966161.1	1037.88	-0.590173	0.106648	-5.53383	3.13311e-08	9.31286e-07	abl interactor 1 (LOC110509073), transcript variant X2, mRNA
XM_036969937.1	1631.11	-0.430811	0.0778583	-5.53327	3.14315e-08	9.33681e-07	transcriptional activator protein Pur-alpha (LOC110504671), mRNA
XM_021606897.2	2530.92	-1.34041	0.242259	-5.53297	3.14855e-08	9.34694e-07	mucin-15 (LOC110526184), transcript variant X1, mRNA
XM_021561067.2	315.683	0.831905	0.150408	5.53101	3.18398e-08	9.44613e-07	XK related X-linked (xkrx), mRNA
XM_021613819.2	2876.96	-0.85654	0.154889	-5.53001	3.20204e-08	9.49373e-07	homeobox and leucine zipper encoding a (homeza), transcript variant X3, mRNA
XM_021574252.2	400.898	0.819988	0.148306	5.52904	3.21992e-08	9.54073e-07	sphingosine-1-phosphate phosphatase 1 (LOC110497831), mRNA
XM_036942715.1	5069.29	-1.06748	0.193074	-5.52884	3.22353e-08	9.54538e-07	early growth response 1 (egr1), mRNA
NM_001165218.1	550.212	-0.430815	0.0779747	-5.52506	3.29372e-08	9.74708e-07	CKLF-like MARVEL transmembrane domain-containing protein 7 (cklf7), mRNA
XM_021562298.2	1317.93	-0.403973	0.0731215	-5.52468	3.30082e-08	9.76194e-07	hippocampus abundant transcript 1 protein (LOC110489545), transcript variant X1, mRNA
XM_021561547.2	12686.5	0.361664	0.0655141	5.5204	3.38225e-08	9.99648e-07	glutathione reductase (gsr), transcript variant X1, mRNA
XM_036983129.1	248.113	-1.97595	0.358073	-5.51828	3.42324e-08	1.01113e-06	nuclear receptor coactivator 4 (ncoa4), transcript variant X1, mRNA
XM_021600258.2	324.919	0.55813	0.101177	5.51636	3.46093e-08	1.02162e-06	probable G-protein coupled receptor 63 (LOC110522127), mRNA
XM_036933492.1	532.909	0.483023	0.0875659	5.51611	3.46594e-08	1.02245e-06	N-acyl-aromatic-L-amino acid amidohydrolase (carboxylate-forming) B (LOC110534382), mRNA
XM_036940190.1	455.933	-0.717031	0.130007	-5.51532	3.48145e-08	1.02638e-06	protein FAM83F-like (LOC118938201), mRNA
XM_021560726.2	4308.25	-0.503373	0.0912704	-5.51519	3.48412e-08	1.02653e-06	serine/threonine-protein kinase Nek8-like (LOC110488492), mRNA
XM_021591512.2	1467.36	0.248582	0.045082	5.514	3.50764e-08	1.03281e-06	H(+)/Cl(-) exchange transporter 5 (LOC110510155), mRNA
XM_021589730.2	13333.6	-0.735556	0.133424	-5.5129	3.52964e-08	1.03864e-06	prostaglandin G/H synthase 2 (LOC110508862), mRNA
XM_021573873.2	2076.9	0.411674	0.0747155	5.50989	3.59053e-08	1.05589e-06	ras and Rab interactor 3 (LOC110497633), mRNA
XM_036933792.1	38.1012	-8.64044	1.56848	-5.50878	3.61323e-08	1.0619e-06	lymphoid enhancer-binding factor 1 (LOC110497329), transcript variant X12, mRNA
XM_021562293.2	16.5696	7.57585	1.37613	5.50518	3.68794e-08	1.08318e-06	WD and tetratricopeptide repeats protein 1 (LOC110489537), transcript variant X7, mRNA
XM_036973592.1	8622.69	-0.514397	0.0934755	-5.50302	3.73347e-08	1.09587e-06	protein FAM83G (LOC110519166), mRNA
XM_021598755.2	226.667	0.878703	0.159752	5.50042	3.78886e-08	1.11143e-06	tripartite motif-containing protein 16 (LOC110521292), mRNA
XM_021604142.2	1137.74	0.752442	0.136831	5.49906	3.81811e-08	1.11861e-06	kininogen-1 (LOC110524468), transcript variant X4, mRNA
XM_036974988.1	158.122	1.22703	0.22313	5.49915	3.81621e-08	1.11861e-06	F-box-like/WD repeat-containing protein TBL1X (LOC110520431), mRNA
XM_036947107.1	859.148	0.807215	0.146958	5.49282	3.95567e-08	1.15819e-06	FERM domain-containing protein 4B (LOC110492160), transcript variant X3, mRNA
XM_036938241.1	6673	-0.251119	0.0457303	-5.49131	3.98957e-08	1.16739e-06	dnaJ homolog subfamily C member 7 (LOC110538184), transcript variant X3, mRNA
XM_021604506.2	4618.87	0.917095	0.167013	5.49118	3.99266e-08	1.16757e-06	forkhead box protein Q1-like (LOC110524661), mRNA
XM_036986349.1	27.3729	-8.16365	1.48734	-5.48876	4.04766e-08	1.18291e-06	transcription factor 3a (tcf3a), transcript variant X2, mRNA
XM_021571467.2	4719.41	-0.695803	0.126786	-5.48799	4.06537e-08	1.18735e-06	follistatin-related protein 1 (LOC110495935), mRNA
XM_021566111.2	8246.33	-0.300217	0.0547058	-5.48785	4.06849e-08	1.18752e-06	hydroxysteroid (17-beta) dehydrogenase 12a (hsd17b12a), mRNA
XM_036944542.1	1298.15	-1.03003	0.187767	-5.48566	4.11935e-08	1.20162e-06	putative adenosylhomocysteinase 3 (LOC110490242), transcript variant X1, mRNA
XM_021566155.2	902.637	-0.369941	0.0674467	-5.48494	4.13603e-08	1.20574e-06	spermatogenesis-associated serine-rich protein 2 (LOC110492121), mRNA
XM_021624807.2	431.522	0.869727	0.158709	5.48	4.25315e-08	1.23911e-06	F-box/LRR-repeat protein 20 (LOC110538170), mRNA
XM_036963687.1	2726.89	0.278228	0.0507844	5.47861	4.28684e-08	1.24815e-06	very-long-chain 3-oxoacyl-CoA reductase-B (LOC110506214), mRNA
XM_036981206.1	724.749	0.752716	0.137413	5.47777	4.30715e-08	1.25329e-06	RNA-binding protein MEX3B-like (LOC118936663), mRNA
XM_021569905.2	376.809	0.917268	0.16759	5.47328	4.41793e-08	1.28473e-06	NPR2 like, GATOR1 complex subunit (nprl2), mRNA
XM_021607529.2	4646.21	-0.316452	0.0578218	-5.47288	4.42768e-08	1.28677e-06	transmembrane 9 superfamily member 3 (LOC110526503), mRNA
XM_021591449.2	286.483	-1.12454	0.20552	-5.47168	4.45785e-08	1.29473e-06	ubiquitin-conjugating enzyme E2 D2 (LOC110510110), transcript variant X2, mRNA
XM_021598060.2	18.081	7.70291	1.40839	5.4693	4.51814e-08	1.31143e-06	CD276 antigen (LOC110520640), transcript variant X2, mRNA
XM_036940547.1	2585.81	-0.527317	0.0964553	-5.46696	4.57816e-08	1.32803e-06	interferon gamma receptor 1-like (LOC110485858), mRNA
XM_021561802.2	6680.01	-0.137213	0.0251072	-5.46511	4.62609e-08	1.34111e-06	transmembrane emp24 domain-containing protein 9 (LOC110489185), mRNA
XM_036956130.1	1581.67	-0.362063	0.0662796	-5.46266	4.69048e-08	1.35894e-06	protein kinase C epsilon type (LOC110499309), mRNA
XM_036955688.1	1383.17	-0.637772	0.116869	-5.45714	4.83853e-08	1.40097e-06	growth arrest-specific 7b (gas7b), transcript variant X1, mRNA
XM_036959273.1	2014.34	-0.335822	0.0615559	-5.45556	4.88194e-08	1.41266e-06	dnaJ homolog subfamily B member 11 (LOC110501845), mRNA
XM_036938812.1	133.317	1.02025	0.18702	5.45531	4.88861e-08	1.41372e-06	protein FAM171A1 (LOC110535768), mRNA
XM_021589626.2	1778.8	-0.278693	0.0511296	-5.45072	5.01662e-08	1.44985e-06	integral membrane protein 2C (LOC110508799), mRNA
XM_036942800.1	333.922	-0.615205	0.112969	-5.44578	5.15778e-08	1.48973e-06	protocadherin gamma-C5-like (LOC110488686), transcript variant X24, mRNA
XM_021571979.2	2451.4	-0.416331	0.0764609	-5.44502	5.1801e-08	1.49526e-06	ETS domain-containing transcription factor ERF (LOC110496209), mRNA
XM_021601952.2	3839.57	-0.195253	0.0358724	-5.44298	5.23965e-08	1.51152e-06	purine-rich element binding protein Bb (purbb), mRNA
XM_021565279.2	2685.8	-0.383926	0.0705376	-5.44287	5.24303e-08	1.51156e-06	FKBP prolyl isomerase 10b (fkbp10b), mRNA
XM_021606646.2	36.1454	8.70321	1.59917	5.44233	5.25872e-08	1.51516e-06	SEC14-like protein 2 (LOC110526048), transcript variant X2, mRNA
NM_001124616.1	3092.69	0.240844	0.0442598	5.44158	5.2809e-08	1.52061e-06	interleukin 20 receptor, alpha (il20ra), mRNA
XM_036957565.1	1413.89	-0.350303	0.0644021	-5.43931	5.3487e-08	1.53919e-06	pleckstrin homology domain-containing family A member 5 (LOC110500191), transcript variant X14, mRNA
XM_036965788.1	85.0815	1.43665	0.26421	5.43753	5.40241e-08	1.5537e-06	PHD finger protein 12 (LOC110507881), mRNA
XM_021622182.2	2738.22	-0.416991	0.076699	-5.43672	5.42696e-08	1.5598e-06	ectoderm-neural cortex protein 1 (LOC110536417), mRNA
XM_021574382.2	1382.31	0.421134	0.0774672	5.43629	5.44016e-08	1.56264e-06	serine/threonine-protein kinase Nek9 (LOC110497914), mRNA
XM_021571159.2	278.293	0.805863	0.148285	5.43456	5.49333e-08	1.57695e-06	gastrula zinc finger protein XlCGF26.1 (LOC110495751), transcript variant X5, mRNA
XM_036983695.1	16150.2	-0.442129	0.0813621	-5.43409	5.5077e-08	1.58011e-06	collagen alpha-1(VII) chain (LOC110528989), transcript variant X3, mRNA
XM_021606656.2	471.608	-1.40915	0.259329	-5.43383	5.51577e-08	1.58146e-06	suppressor of fused homolog (LOC110526047), transcript variant X2, mRNA
XM_036988633.1	784.357	0.873116	0.16072	5.43252	5.55625e-08	1.59209e-06	zinc finger protein 217 (LOC110532612), transcript variant X3, mRNA
XM_021571184.2	1388.92	0.364793	0.0671874	5.42949	5.65156e-08	1.61743e-06	radixin (LOC110495768), transcript variant X2, mRNA
XM_021603511.2	199.807	-1.56988	0.289139	-5.42952	5.65049e-08	1.61743e-06	cAMP-specific 3',5'-cyclic phosphodiesterase 4D (LOC110524143), transcript variant X2, mRNA
XM_021584045.2	617.556	-0.472528	0.0870988	-5.42519	5.7893e-08	1.65584e-06	protein sprouty homolog 1 (LOC110505084), transcript variant X1, mRNA
XM_036940606.1	33.9567	-8.47427	1.56239	-5.42392	5.83049e-08	1.6666e-06	leukocyte receptor cluster member 8 homolog (LOC110534340), transcript variant X1, mRNA
XM_021586929.2	660.024	-0.568456	0.104811	-5.42362	5.84027e-08	1.66839e-06	LRAT domain containing 2b (lratd2b), mRNA
XM_021577379.2	2222.53	-0.614156	0.113246	-5.42318	5.85495e-08	1.67156e-06	phosphate carrier protein, mitochondrial (LOC110500174), transcript variant X1, mRNA
XM_021596120.2	9304.89	-0.753414	0.138976	-5.42119	5.92028e-08	1.68919e-06	plectin (LOC110518458), transcript variant X18, mRNA
XM_021598044.2	2832.14	-0.396418	0.0731388	-5.42008	5.95725e-08	1.69767e-06	E3 ubiquitin-protein ligase TRIM11 (LOC110520634), mRNA
XM_021613613.2	1288.04	-0.628109	0.115884	-5.42015	5.95493e-08	1.69767e-06	wingless-type MMTV integration site family, member 9A (wnt9a), mRNA
XM_036938112.1	698.585	0.544205	0.100438	5.41832	6.01601e-08	1.71338e-06	neurabin-2 (LOC110538071), mRNA
XM_021577671.2	6300.21	-0.249448	0.0460471	-5.41723	6.05293e-08	1.72285e-06	high mobility group box 3a (hmgb3a), transcript variant X2, mRNA
XM_036979561.1	607.491	1.04733	0.193373	5.4161	6.09136e-08	1.73274e-06	leucine zipper putative tumor suppressor 1 (LOC110525418), transcript variant X2, mRNA
XM_021565152.2	3497.73	-0.26582	0.049109	-5.41284	6.20313e-08	1.76346e-06	3-phosphoinositide dependent protein kinase 1b (pdpk1b), mRNA
XM_021622142.2	39083.3	-0.271191	0.0501051	-5.41243	6.21755e-08	1.76649e-06	glycine-rich RNA-binding protein GRP1A (LOC110536383), mRNA
XM_021568052.2	1190.18	-0.297211	0.0549163	-5.41206	6.23022e-08	1.76902e-06	THO complex subunit 4 (LOC110493654), mRNA
XM_021582907.2	393.928	0.579854	0.107159	5.41115	6.26227e-08	1.77705e-06	V-set and transmembrane domain-containing protein 5 (LOC110504085), mRNA
XM_036939215.1	6143.96	-0.398424	0.0736454	-5.41004	6.30123e-08	1.78702e-06	tripartite motif-containing protein 16 (LOC110487435), mRNA
XM_021626115.2	689.435	0.457071	0.0844979	5.40925	6.3288e-08	1.79376e-06	frizzled class receptor 1 (fzd1), mRNA
XM_036965633.1	2271.86	-0.308829	0.057096	-5.40895	6.33969e-08	1.79576e-06	egl-9 family hypoxia-inducible factor 2 (LOC110507058), mRNA
XM_021560900.2	914.742	-0.532622	0.0984869	-5.40805	6.37149e-08	1.80368e-06	bifunctional heparan sulfate N-deacetylase/N-sulfotransferase 1 (LOC110488619), transcript variant X1, mRNA
XM_036990317.1	978.855	-0.969149	0.179229	-5.40731	6.39766e-08	1.81e-06	protocadherin gamma-C5 (LOC110533900), transcript variant X21, mRNA
XR_005036000.1	1164.73	-1.36566	0.252594	-5.40654	6.42545e-08	1.81677e-06	dual specificity protein phosphatase 1 (LOC110487960), transcript variant X2, misc_RNA
XM_021601964.2	2089	-0.466974	0.0864013	-5.40471	6.49138e-08	1.8343e-06	uncharacterized protein C18orf25 (LOC110523345), transcript variant X3, mRNA
XM_021563077.2	1383.39	0.646147	0.119614	5.40192	6.59298e-08	1.8612e-06	cytochrome b5 (LOC110490002), mRNA
XM_021591129.2	836.163	-0.715708	0.132492	-5.40188	6.59449e-08	1.8612e-06	protein phosphatase PTC7 homolog (LOC110509913), transcript variant X1, mRNA
XM_036954653.1	691.496	0.96365	0.178423	5.40094	6.62928e-08	1.86989e-06	lectin, galactoside binding soluble 3b (lgals3b), transcript variant X4, mRNA
NM_001165241.1	11613.2	-0.312328	0.0578468	-5.39922	6.69297e-08	1.88673e-06	ribosomal protein L37a (rpl37a), mRNA
XM_036984179.1	5927.76	-0.718516	0.133112	-5.39782	6.74541e-08	1.90037e-06	protein-glutamine gamma-glutamyltransferase 2-like (LOC110528575), mRNA
XM_021602307.2	1368.06	-0.869674	0.161258	-5.39308	6.92616e-08	1.95012e-06	crk-like protein (LOC110523531), transcript variant X1, mRNA
XM_036973175.1	25.3399	-8.05121	1.49331	-5.39152	6.98647e-08	1.96592e-06	inactive phospholipase C-like protein 2 (LOC110515430), transcript variant X2, mRNA
XM_036973733.1	797.579	-1.47856	0.274514	-5.3861	7.2003e-08	2.02488e-06	protein argonaute-3 (LOC110516971), transcript variant X1, mRNA
XM_036970883.1	334.218	0.897897	0.166732	5.38527	7.23364e-08	2.03304e-06	uncharacterized LOC118946457 (LOC118946457), transcript variant X2, mRNA
XM_021601960.2	3644.63	-0.529862	0.0984223	-5.38355	7.30299e-08	2.0513e-06	60S ribosomal protein L37 (LOC110523343), mRNA
XM_036951020.1	16.0458	7.53068	1.39913	5.38239	7.3504e-08	2.06339e-06	apoptosis inhibitor 5 (LOC110492111), transcript variant X2, mRNA
XM_021623810.2	148.979	1.10315	0.205009	5.38098	7.40833e-08	2.07716e-06	transmembrane protein 218 (tmem218), mRNA
XM_036984630.1	1187.32	0.534069	0.0992498	5.38105	7.4051e-08	2.07716e-06	zinc finger, FYVE domain containing 1 (zfyve1), mRNA
XM_021609062.2	372.834	-0.826979	0.153774	-5.3779	7.53614e-08	2.11174e-06	transcriptional regulator Myc-2 (LOC110527649), mRNA
XM_036960850.1	33.516	8.59193	1.59769	5.37772	7.54343e-08	2.11252e-06	ubiquitin thioesterase ZRANB1 (LOC110510773), transcript variant X2, mRNA
XM_021612070.2	20.9331	-7.77515	1.44586	-5.37753	7.55141e-08	2.11349e-06	lamin B receptor (lbr), transcript variant X3, mRNA
XM_021611751.2	236.086	-0.764968	0.142286	-5.37625	7.60514e-08	2.12726e-06	transcription regulator protein BACH2 (LOC110529508), mRNA
NM_001124365.1	2205.04	-0.627378	0.116741	-5.37408	7.69738e-08	2.15179e-06	ribosomal protein L39 protein-like (LOC100136046), mRNA
XM_036979246.1	1584.35	-0.556529	0.103591	-5.37239	7.77001e-08	2.17079e-06	anthrax toxin receptor 2 (LOC110525181), mRNA
XM_021600703.2	31.6692	8.51107	1.58594	5.36658	8.02437e-08	2.24053e-06	sestrin 1 (sesn1), transcript variant X2, mRNA
XM_036982951.1	487.345	-0.631367	0.117711	-5.36369	8.15408e-08	2.27539e-06	protein Shroom2 (LOC110528813), transcript variant X5, mRNA
XM_021591244.2	931.953	0.366373	0.0683148	5.36301	8.18465e-08	2.28256e-06	vacuolar protein sorting-associated protein 51 homolog (LOC110509989), mRNA
XM_036971971.1	7660.79	0.167673	0.0312679	5.36246	8.20952e-08	2.28814e-06	methylsterol monooxygenase 1 (LOC118946998), mRNA
XM_021604724.2	7207.71	-0.512795	0.0956307	-5.36224	8.21955e-08	2.28958e-06	prothymosin alpha-A (LOC110524814), transcript variant X1, mRNA
XM_021574760.2	898.087	-1.72335	0.321448	-5.36121	8.26658e-08	2.30131e-06	transmembrane protein 30B (tmem30b), transcript variant X1, mRNA
XM_036936381.1	16.6077	7.58017	1.41418	5.36013	8.31628e-08	2.31241e-06	cytoskeleton associated protein 2-like (ckap2l), transcript variant X2, mRNA
XM_036965987.1	906.564	-0.440174	0.0821194	-5.36017	8.31441e-08	2.31241e-06	glypican-1 (LOC110508193), mRNA
XM_021606074.2	1069.29	0.356977	0.0666076	5.3594	8.34997e-08	2.3204e-06	bifunctional methylenetetrahydrofolate dehydrogenase/cyclohydrolase, mitochondrial (LOC110525703), mRNA
XM_036979439.1	241.219	0.712838	0.133033	5.35837	8.39761e-08	2.33226e-06	piggyBac transposable element-derived protein 4-like (LOC118964843), mRNA
XM_021570563.2	213.678	0.689736	0.128766	5.35652	8.48406e-08	2.35349e-06	thioredoxin-like 4B (txnl4b), mRNA
XM_021607643.2	1919.59	-0.702642	0.131174	-5.35655	8.48239e-08	2.35349e-06	wee1-like protein kinase 1-A (LOC110526567), transcript variant X1, mRNA
XM_021566769.2	279.442	2.2889	0.427483	5.35437	8.58557e-08	2.38024e-06	cytosolic sulfotransferase 3-like (LOC118936306), transcript variant X4, mRNA
XM_021608109.2	1675.41	-1.68368	0.3146	-5.35181	8.70802e-08	2.41276e-06	PWWP domain-containing protein 2B (LOC110526927), transcript variant X1, mRNA
XM_021612949.2	2869.88	-0.530682	0.0991968	-5.34979	8.80565e-08	2.43838e-06	ribosomal protein S28 (rps28), mRNA
XM_036966199.1	959.029	-0.468409	0.0875932	-5.34755	8.9153e-08	2.46729e-06	apoptosis regulator Bcl-2 (LOC110508652), mRNA
XM_036978742.1	1761.23	-0.510677	0.0955166	-5.34648	8.9681e-08	2.48043e-06	phospholipase A2, group IVAb (cytosolic, calcium-dependent) (pla2g4ab), transcript variant X2, mRNA
XM_036967155.1	918.566	0.49645	0.0928734	5.34544	9.01959e-08	2.49321e-06	erythrocyte membrane protein band 4.1 like 4B (epb41l4b), mRNA
XM_036942336.1	225.268	1.41572	0.265054	5.34125	9.23079e-08	2.55009e-06	dnaJ homolog subfamily A member 3, mitochondrial (LOC110485562), transcript variant X1, mRNA
XM_036962994.1	149.723	-1.62527	0.304325	-5.34056	9.26582e-08	2.55826e-06	protein Smaug homolog 1 (LOC110505226), transcript variant X4, mRNA
XM_021600094.2	714.581	-1.17845	0.22068	-5.3401	9.28954e-08	2.5633e-06	ectonucleotide pyrophosphatase/phosphodiesterase family member 1 (LOC110522031), transcript variant X1, mRNA
XM_036977529.1	521.377	-0.780073	0.146086	-5.33983	9.30343e-08	2.56563e-06	CAP-GLY domain containing linker protein 1b (LOC110523839), transcript variant X3, mRNA
XM_021589884.2	3017.76	-0.33527	0.0628151	-5.33741	9.42857e-08	2.59861e-06	transcription initiation factor IIB (LOC110508956), mRNA
XM_036940970.1	10935.6	-0.29075	0.0544788	-5.33693	9.45321e-08	2.60387e-06	DELTA-stichotoxin-Hcr4a (LOC110486274), mRNA
XM_036942989.1	4276.92	-1.21806	0.228268	-5.33607	9.49807e-08	2.6147e-06	catenin delta-1 (LOC110488843), transcript variant X8, mRNA
XM_021563866.2	357.173	-2.43545	0.456576	-5.33416	9.59891e-08	2.64091e-06	ribosomal protein S16 (rps16), transcript variant X2, mRNA
XM_036940909.1	579.46	0.527766	0.0989674	5.33273	9.67479e-08	2.66023e-06	1-phosphatidylinositol 4,5-bisphosphate phosphodiesterase delta-3-A (LOC110486211), mRNA
XM_036986264.1	26.6972	-8.12714	1.52446	-5.33118	9.75786e-08	2.6815e-06	nucleolar protein 9-like (LOC118965558), transcript variant X2, mRNA
XM_036956140.1	2360.45	-0.23482	0.0440761	-5.32761	9.95117e-08	2.73154e-06	transmembrane protein 87B (tmem87b), transcript variant X3, mRNA
XM_036962239.1	25.7718	-8.07697	1.51606	-5.32761	9.9516e-08	2.73154e-06	epidermal growth factor receptor pathway substrate 15-like 1a (eps15l1a), transcript variant X3, mRNA
XM_021579313.2	386.092	-0.810522	0.152228	-5.32439	1.01294e-07	2.77872e-06	probable G-protein coupled receptor 156 (LOC110501620), mRNA
XM_021559950.2	408.255	0.54058	0.101543	5.32366	1.017e-07	2.78822e-06	GATA zinc finger domain-containing protein 1 (LOC110488006), mRNA
XM_021562716.2	2001.41	0.296632	0.0557291	5.32276	1.02205e-07	2.80043e-06	transforming growth factor, beta receptor 1 b (tgfbr1b), transcript variant X2, mRNA
XM_021595514.2	1029.35	-0.758589	0.142537	-5.32205	1.02606e-07	2.80978e-06	serine/threonine kinase 40 (stk40), mRNA
XM_036938191.1	1944.25	-0.485671	0.0913214	-5.31826	1.04764e-07	2.86721e-06	1-phosphatidylinositol 4,5-bisphosphate phosphodiesterase delta-3-A-like (LOC110538951), transcript variant X1, mRNA
XM_021573593.2	37.7621	-8.62786	1.62306	-5.3158	1.06191e-07	2.90457e-06	claudin domain-containing protein 1 (LOC110497471), transcript variant X2, mRNA
XM_021576065.2	954.47	0.422274	0.0794591	5.31435	1.07038e-07	2.92605e-06	base methyltransferase of 25S rRNA 2 homolog (bmt2), transcript variant X1, mRNA
XM_021618919.2	300.748	-0.90052	0.169474	-5.31362	1.0747e-07	2.93613e-06	CDC-like kinase 4b (clk4b), transcript variant X2, mRNA
XM_021601548.2	125.79	1.02411	0.19278	5.31234	1.08229e-07	2.95304e-06	zinc finger and BTB domain-containing protein 43 (LOC110523134), mRNA
XM_036954210.1	549.923	0.547867	0.103132	5.31229	1.08254e-07	2.95304e-06	protein phosphatase 1K, mitochondrial (LOC110497358), mRNA
XM_036985952.1	1439.15	-1.08492	0.20423	-5.31225	1.08277e-07	2.95304e-06	uncharacterized protein KIAA0040-like (LOC118965541), transcript variant X1, mRNA
XM_036986002.1	37.6141	8.75929	1.64988	5.30905	1.102e-07	3.00372e-06	zinc finger CCHC domain-containing protein 2 (LOC110530374), transcript variant X3, mRNA
XM_036952640.1	5881.75	-0.484756	0.0913822	-5.3047	1.12855e-07	3.07433e-06	exostosin glycosyltransferase 1b (ext1b), mRNA
XM_036947533.1	1202.82	-0.721813	0.136128	-5.30245	1.14257e-07	3.1107e-06	UDP-Gal:betaGlcNAc beta 1,4- galactosyltransferase, polypeptide 5 (b4galt5), transcript variant X1, mRNA
XM_036990164.1	719.678	-0.785486	0.148149	-5.30201	1.14533e-07	3.11642e-06	long-chain-fatty-acid--CoA ligase 4 (LOC110533762), transcript variant X1, mRNA
XM_036981336.1	1230.3	0.347101	0.065468	5.30185	1.14634e-07	3.11736e-06	solute carrier family 25 member 44 (LOC110526738), mRNA
XM_036963145.1	27556.7	-0.297011	0.0560336	-5.30059	1.15432e-07	3.13724e-06	matrix metalloproteinase-2 (LOC100135793), transcript variant X1, mRNA
XM_021622166.2	13545.5	-2.12788	0.401499	-5.29985	1.15898e-07	3.14809e-06	interleukin-1 beta-like (LOC110536401), mRNA
XM_021569312.2	125.983	0.991759	0.187203	5.29778	1.17217e-07	3.18207e-06	peptide deformylase, mitochondrial (LOC110494342), transcript variant X1, mRNA
XM_021563526.2	648.727	-0.500621	0.0945342	-5.29566	1.18589e-07	3.21744e-06	dnaJ homolog subfamily B member 9 (LOC110490251), mRNA
XR_005035261.1	249.193	0.974858	0.184103	5.29518	1.18898e-07	3.22398e-06	peroxisomal membrane protein PMP34-like (LOC110538931), misc_RNA
XM_021571312.2	600.333	0.423517	0.0799915	5.29453	1.19326e-07	3.2337e-06	oxysterol-binding protein-related protein 11 (LOC110495843), transcript variant X1, mRNA
XM_021590728.2	837.29	0.670565	0.126701	5.29251	1.20648e-07	3.26767e-06	phosphatidylinositol 3-kinase regulatory subunit alpha (LOC110509692), transcript variant X1, mRNA
XM_021618341.2	5105.62	-0.152663	0.0288467	-5.29222	1.20842e-07	3.27101e-06	chromatin modifying protein 1B (chmp1b), mRNA
XM_021608711.2	345.263	0.657676	0.124348	5.28901	1.2298e-07	3.32698e-06	SLIT and NTRK-like protein 6 (LOC110527442), mRNA
XM_036984120.1	26.5049	8.25236	1.56104	5.28645	1.24715e-07	3.37198e-06	ral GTPase-activating protein subunit beta (LOC110528539), transcript variant X7, mRNA
XM_021580666.2	31.5163	3.84544	0.727509	5.28577	1.25178e-07	3.38256e-06	cytochrome P450 26B1 (LOC110502548), transcript variant X1, mRNA
XM_021600421.2	304.865	0.740569	0.140134	5.28471	1.25902e-07	3.40016e-06	NUS1 dehydrodolichyl diphosphate synthase subunit (nus1), transcript variant X1, mRNA
XM_021563801.2	906.751	0.422243	0.0799259	5.28293	1.27133e-07	3.43143e-06	N-acetylglucosamine-1-phosphate transferase subunits alpha and beta (gnptab), mRNA
XR_005034858.1	1578.93	-0.336118	0.0636436	-5.28126	1.28301e-07	3.46097e-06	pleckstrin homology domain containing, family A (phosphoinositide binding specific) member 8 (plekha8), transcript variant X4, misc_RNA
XM_036975242.1	856.488	-1.07469	0.203525	-5.28039	1.28909e-07	3.47535e-06	rho GTPase-activating protein 6 (LOC110504830), transcript variant X1, mRNA
XM_021587190.2	437.793	0.511858	0.0969748	5.27826	1.3042e-07	3.51407e-06	E3 ubiquitin-protein ligase RNF169 (LOC110507299), mRNA
XM_021558499.2	545.701	0.695417	0.131776	5.27725	1.31135e-07	3.53131e-06	transmembrane and ubiquitin-like domain-containing protein 1 (LOC110486710), mRNA
XM_021613210.2	1977.31	0.482146	0.0914254	5.27365	1.33738e-07	3.59934e-06	cytochrome P450 7B1 (LOC110530280), mRNA
XM_021626070.2	2544.81	-0.376641	0.0714331	-5.27263	1.34479e-07	3.61723e-06	reticulocalbin 3, EF-hand calcium binding domain (rcn3), transcript variant X1, mRNA
XM_036989210.1	14.3179	-7.22808	1.37092	-5.27245	1.34615e-07	3.61881e-06	heterogeneous nuclear ribonucleoprotein C (LOC110531544), transcript variant X6, mRNA
XM_036987385.1	26.1264	-8.09659	1.53583	-5.27179	1.35097e-07	3.62969e-06	leukotriene B4 receptor 1 (LOC110531560), transcript variant X4, mRNA
XM_021567433.2	25.6482	8.20694	1.55697	5.27111	1.35603e-07	3.63913e-06	Tumor suppressor candidate 2 (tusc2), transcript variant X2, mRNA
XM_036985959.1	234.906	0.900593	0.170854	5.27114	1.35583e-07	3.63913e-06	Kruppel-like factor 17 (klf17), mRNA
XM_021624954.2	491.203	0.802854	0.152335	5.27032	1.36188e-07	3.65274e-06	axin-1 (LOC110538248), transcript variant X7, mRNA
XM_021621278.2	1300.91	-0.877519	0.166541	-5.2691	1.37094e-07	3.67495e-06	protein phosphatase targeting COQ7 a (pptc7a), mRNA
XM_036966066.1	22003.1	-0.571021	0.108394	-5.26801	1.37907e-07	3.69463e-06	integrin alpha-6 (LOC110508450), transcript variant X2, mRNA
XM_036982484.1	15.1989	-7.31472	1.38907	-5.26589	1.39508e-07	3.73539e-06	leucine-rich repeat flightless-interacting protein 2-like (LOC110517899), transcript variant X19, mRNA
XM_021625561.2	47898.7	-0.370445	0.0703707	-5.26419	1.40808e-07	3.76804e-06	claudin-4 (LOC110538622), mRNA
XM_036938320.1	153.884	-1.4617	0.277679	-5.26398	1.40969e-07	3.7702e-06	probable G-protein coupled receptor 146 (LOC110538275), mRNA
XM_021586148.2	572.777	-1.15999	0.220556	-5.25939	1.44536e-07	3.86332e-06	F-actin-monooxygenase MICAL2 (LOC110506499), transcript variant X1, mRNA
XM_021623247.2	19.416	-7.66741	1.45791	-5.25918	1.44698e-07	3.86332e-06	SH3 domain-binding glutamic acid-rich-like protein (LOC110537309), transcript variant X3, mRNA
XR_005035049.1	241.155	0.641176	0.121914	5.25924	1.44655e-07	3.86332e-06	uncharacterized LOC118937689 (LOC118937689), ncRNA
XM_021564794.2	515.194	0.999871	0.190172	5.25772	1.45853e-07	3.89197e-06	phosphatidylinositol-glycan biosynthesis class F protein (LOC110491389), transcript variant X1, mRNA
XM_036941141.1	280.607	0.732497	0.13936	5.25616	1.47092e-07	3.9228e-06	caspase 2, apoptosis-related cysteine peptidase (casp2), transcript variant X3, mRNA
XM_036941901.1	2192.86	0.389363	0.0741227	5.25295	1.49681e-07	3.98957e-06	epidermal growth factor receptor kinase substrate 8-like protein 1 (LOC110487476), mRNA
XR_005039906.1	2380.32	-0.565996	0.107754	-5.25265	1.49929e-07	3.99391e-06	uncharacterized LOC118944551 (LOC118944551), ncRNA
NM_001165221.2	1182.85	0.274779	0.0523177	5.25212	1.50357e-07	4.00303e-06	RP9 pre-mRNA splicing factor (rp9), mRNA
XM_021603449.2	214.1	1.80384	0.343545	5.25066	1.51555e-07	4.03265e-06	cell division cycle 14Ab (cdc14ab), transcript variant X9, mRNA
NM_001124199.1	3598.16	-0.714081	0.136007	-5.25034	1.5182e-07	4.0374e-06	matrix metalloproteinase (mmp), mRNA
XM_021600117.2	4762.19	-1.08181	0.206062	-5.24991	1.52172e-07	4.04449e-06	NF-kappa-B inhibitor alpha (LOC110522049), mRNA
XM_021618420.2	900.028	0.362526	0.0690678	5.24885	1.53055e-07	4.06565e-06	nuclear fragile X mental retardation-interacting protein 2 (LOC110533863), transcript variant X1, mRNA
XM_021620322.2	42.5855	-8.80114	1.67688	-5.24852	1.53325e-07	4.07051e-06	SH3-domain kinase binding protein 1 (sh3kbp1), transcript variant X2, mRNA
XM_021622992.2	134.281	1.30754	0.249141	5.2482	1.53596e-07	4.0754e-06	small G protein signaling modulator 1 (LOC110537163), mRNA
XM_036983979.1	117.118	-1.77819	0.338923	-5.24659	1.54941e-07	4.10877e-06	achaete-scute homolog 5-like (LOC110528388), transcript variant X1, mRNA
XM_021582229.2	1093.24	0.441787	0.0842289	5.24507	1.56219e-07	4.138e-06	thyroid hormone receptor interactor 12 (trip12), transcript variant X4, mRNA
XM_036956252.1	1100.61	-0.319449	0.0609039	-5.24514	1.56161e-07	4.138e-06	serglycin (LOC110499404), mRNA
XM_036946283.1	2821.94	-0.262619	0.050089	-5.24305	1.57943e-07	4.18131e-06	prolyl 4-hydroxylase subunit alpha-1 (LOC110491425), mRNA
XR_005037434.1	67.321	-9.46112	1.8049	-5.24191	1.58924e-07	4.20491e-06	oxysterol-binding protein-related protein 10 (LOC110496796), transcript variant X2, misc_RNA
XM_036948801.1	3527.78	-0.631298	0.120466	-5.24047	1.60172e-07	4.23553e-06	collagen alpha-1(XI) chain (LOC110510793), mRNA
XM_021586047.2	479.863	0.525254	0.100269	5.23843	1.61947e-07	4.28007e-06	protein GOLM2 (LOC110506439), transcript variant X5, mRNA
XM_021622765.2	998.258	-0.291835	0.0557183	-5.23768	1.62611e-07	4.29519e-06	E3 ubiquitin-protein ligase Praja-2 (LOC110537050), mRNA
XM_036954526.1	962.526	-1.23713	0.236303	-5.23534	1.64685e-07	4.34753e-06	breast cancer anti-estrogen resistance protein 1 (LOC110494902), transcript variant X2, mRNA
XM_036977135.1	35.7493	8.68548	1.65914	5.23494	1.65041e-07	4.3545e-06	histone-lysine N-methyltransferase EHMT1 (LOC110523494), transcript variant X13, mRNA
XM_021561479.1	2614.56	-0.692314	0.132351	-5.23089	1.68698e-07	4.44847e-06	60S ribosomal protein L39 (LOC110488974), mRNA
XM_036970266.1	2008.9	-0.240408	0.0459777	-5.2288	1.70614e-07	4.49647e-06	EH domain-containing protein 1 (LOC110504662), transcript variant X1, mRNA
XM_021592684.2	107.717	1.14603	0.219207	5.22805	1.71305e-07	4.51215e-06	tRNA selenocysteine 1-associated protein 1 (LOC110512109), mRNA
XM_036944893.1	6083.31	-0.385113	0.0736891	-5.2262	1.73033e-07	4.55512e-06	sodium-coupled neutral amino acid transporter 2 (LOC110490511), transcript variant X1, mRNA
XM_021625291.2	135.353	-1.72982	0.331015	-5.22579	1.73411e-07	4.56249e-06	mahogunin, ring finger 1b (mgrn1b), transcript variant X2, mRNA
XM_036964320.1	576.627	-0.989542	0.189373	-5.22535	1.73827e-07	4.57089e-06	uncharacterized LOC110512379 (LOC110512379), transcript variant X1, mRNA
XM_036956866.1	221.789	0.795504	0.152268	5.22438	1.74741e-07	4.59235e-06	RAD50-interacting protein 1 (LOC110499792), mRNA
XM_036979773.1	1082.13	0.536033	0.102643	5.2223	1.76716e-07	4.64165e-06	PDZ and LIM domain protein 2 (LOC110525660), transcript variant X2, mRNA
XM_036940556.1	2564.08	-0.798363	0.152897	-5.22156	1.77424e-07	4.65765e-06	neuroblast differentiation-associated protein AHNAK (LOC110485877), transcript variant X2, mRNA
XM_021586899.2	557.394	0.413867	0.0792827	5.22014	1.78788e-07	4.68859e-06	interleukin 18 (il-18), transcript variant X2, mRNA
XM_036962310.1	43.9173	8.98243	1.72073	5.22013	1.78802e-07	4.68859e-06	fibroblast growth factor receptor 3 (fgfr3), transcript variant X2, mRNA
XM_021623320.2	777.897	-0.722482	0.138416	-5.21964	1.79271e-07	4.69825e-06	myotubularin-related protein 2 (LOC110537355), transcript variant X1, mRNA
XM_021587663.2	527.737	0.958726	0.183752	5.21749	1.81364e-07	4.75047e-06	serine/arginine-rich splicing factor 7 (LOC110507583), transcript variant X2, mRNA
XM_036965584.1	701.598	-1.97293	0.378722	-5.20945	1.894e-07	4.95818e-06	serine/threonine-protein kinase PAK 1 (LOC110507113), transcript variant X2, mRNA
XM_036950824.1	165.055	-1.30426	0.250671	-5.20306	1.96032e-07	5.12894e-06	PRELI domain containing protein 3B (LOC110494766), transcript variant X1, mRNA
XM_036945520.1	15.8003	7.50871	1.44405	5.19977	1.99535e-07	5.21768e-06	G1/S-specific cyclin-E2 (LOC110486705), transcript variant X2, mRNA
XM_036946956.1	732.984	-2.37263	0.456322	-5.19947	1.99863e-07	5.22334e-06	pleckstrin homology domain-containing family G member 5 (LOC110492064), transcript variant X3, mRNA
XM_021607266.2	3106.2	-0.469966	0.0903974	-5.19888	2.00491e-07	5.23684e-06	semaphorin-7A (LOC110526361), transcript variant X1, mRNA
XM_036952875.1	201.037	0.740147	0.142406	5.19745	2.02042e-07	5.27442e-06	alpha-2,8-sialyltransferase 8F (LOC110496302), mRNA
XM_021591350.2	956.131	0.316745	0.0609655	5.19548	2.04191e-07	5.32461e-06	coiled-coil domain-containing protein 82 (LOC110510062), mRNA
XM_021605519.2	442.844	-0.902262	0.173662	-5.1955	2.04174e-07	5.32461e-06	T-cell acute lymphocytic leukemia protein 2-like (LOC110525424), mRNA
XR_002470989.2	24.1378	-7.98182	1.53643	-5.19505	2.04661e-07	5.3339e-06	F-actin-monooxygenase MICAL2 (LOC110506499), transcript variant X9, misc_RNA
XM_021579783.2	1346.19	0.376331	0.0724468	5.19459	2.05173e-07	5.34429e-06	serine/threonine-protein kinase 24 (LOC110501911), mRNA
XM_021601680.2	503.472	0.429175	0.0826328	5.19376	2.0609e-07	5.36519e-06	phosphorylated adaptor for RNA export (phax), mRNA
XM_036987724.1	6080.74	0.503485	0.097044	5.18821	2.12323e-07	5.5244e-06	reticulon-3 (LOC110531852), transcript variant X4, mRNA
XM_021581975.2	57.0666	9.36005	1.80515	5.18519	2.15797e-07	5.61169e-06	leucine-rich repeat and fibronectin type III domain-containing protein 1-like protein (LOC110503574), transcript variant X4, mRNA
XM_036984897.1	30.6085	8.46064	1.63269	5.18204	2.19477e-07	5.70421e-06	CMP-sialic acid transporter (LOC110529494), transcript variant X10, mRNA
XR_005035506.1	715.783	-0.999378	0.192896	-5.1809	2.20813e-07	5.73576e-06	uncharacterized LOC118938245 (LOC118938245), ncRNA
XM_036948531.1	1529.72	-0.425029	0.0820569	-5.17969	2.22259e-07	5.76854e-06	ADP-ribosylation factor-binding protein GGA3 (LOC110493339), transcript variant X1, mRNA
XM_036964741.1	43.1491	-8.82022	1.70287	-5.17964	2.2232e-07	5.76854e-06	cullin-3 (LOC110507355), transcript variant X1, mRNA
XM_021607685.2	1233.03	0.498719	0.0962984	5.17889	2.23207e-07	5.78835e-06	Wilms tumor protein 1-interacting protein homolog (LOC110526587), mRNA
XM_021611082.2	96.0927	-1.91809	0.370423	-5.17811	2.24146e-07	5.80948e-06	outer dense fiber protein 3-like protein 2 (LOC110528901), mRNA
XM_021624704.2	565.324	0.811364	0.156705	5.17765	2.24698e-07	5.82059e-06	WAS/WASL-interacting protein family member 2 (LOC110538106), mRNA
XM_036941570.1	1554.16	-0.468681	0.0906135	-5.17231	2.31215e-07	5.98609e-06	glycogen synthase kinase-3 beta (LOC110509817), mRNA
XM_021577221.2	1279.11	0.393948	0.0761671	5.17215	2.31418e-07	5.98805e-06	protein mono-ADP-ribosyltransferase PARP12 (LOC110500076), mRNA
NM_001160665.1	3469.8	-0.167435	0.0323834	-5.17039	2.33606e-07	6.04135e-06	SAR1 gene homolog A (S. cerevisiae) (sar1a), mRNA
XM_021613820.2	376.875	-1.93015	0.373335	-5.17002	2.3407e-07	6.05001e-06	homeobox and leucine zipper encoding a (homeza), transcript variant X4, mRNA
XM_021561489.2	2076.72	-0.806552	0.156043	-5.16879	2.3561e-07	6.08645e-06	E74-like ETS transcription factor 1 (elf1), transcript variant X1, mRNA
XM_021598947.2	158.567	1.08436	0.2098	5.16855	2.35914e-07	6.08761e-06	peroxisomal biogenesis factor 11 alpha (pex11a), mRNA
XM_036956772.1	802.7	-1.14935	0.222372	-5.16859	2.35862e-07	6.08761e-06	dual specificity protein phosphatase 16-like (LOC118942857), mRNA
XM_036940477.1	994.299	-0.382574	0.0740776	-5.1645	2.41088e-07	6.21772e-06	ubiquitin carboxyl-terminal hydrolase 43 (LOC110485810), mRNA
XM_036987631.1	4299.79	-0.545293	0.105591	-5.16417	2.41502e-07	6.22497e-06	FERM domain-containing protein 6 (LOC110510599), transcript variant X4, mRNA
XM_021609089.2	52.6054	-9.10573	1.76444	-5.1607	2.46033e-07	6.33827e-06	CMP-N-acetylneuraminate-beta-galactosamide-alpha-2,3-sialyltransferase 2 (LOC110527664), transcript variant X2, mRNA
XM_021573940.2	1290.89	0.346167	0.0671139	5.15791	2.49726e-07	6.4299e-06	AT rich interactive domain 4A (RBP1-like) (arid4a), mRNA
XM_036957580.1	517.901	0.813895	0.157804	5.15763	2.50093e-07	6.43581e-06	B cell receptor associated protein 29 (bcap29), transcript variant X2, mRNA
XM_036979616.1	827.87	0.734002	0.142345	5.1565	2.51607e-07	6.47123e-06	G1/S-specific cyclin-D1 (LOC110524590), mRNA
XM_036941929.1	204.071	0.922369	0.178923	5.15511	2.53484e-07	6.51594e-06	zinc finger protein 2 homolog (LOC110513418), transcript variant X2, mRNA
XM_036947257.1	2237.02	-0.796134	0.154453	-5.15455	2.54242e-07	6.53186e-06	rho guanine nucleotide exchange factor 10-like protein (LOC110492293), transcript variant X4, mRNA
XM_021583997.2	186.741	1.04353	0.202485	5.15363	2.55488e-07	6.5531e-06	zinc-binding protein A33 (LOC110505053), mRNA
XM_021621468.2	96.0263	1.23257	0.239159	5.15377	2.55303e-07	6.5531e-06	NK3 homeobox 1 (nkx3-1), mRNA
XM_036947995.1	4662.8	-0.340593	0.0660868	-5.15373	2.55352e-07	6.5531e-06	transmembrane channel-like protein 6 (LOC110485503), transcript variant X3, mRNA
XM_021591989.2	581.504	-1.36791	0.265433	-5.1535	2.55675e-07	6.55432e-06	protein BTG3 (LOC110510755), transcript variant X1, mRNA
XM_021611215.2	24329.9	-0.523887	0.101669	-5.15286	2.56544e-07	6.573e-06	collagen, type XVII, alpha 1b (col17a1b), transcript variant X1, mRNA
XM_036981772.1	11547.3	-0.17501	0.0339649	-5.15268	2.56789e-07	6.57571e-06	eukaryotic translation initiation factor 4 gamma 2 (LOC110526372), partial mRNA
XM_021582198.2	166.634	-1.63093	0.316622	-5.15102	2.59079e-07	6.63072e-06	cdc42 effector protein 2 (LOC110503719), mRNA
XM_021563445.2	805.682	-1.39341	0.270568	-5.14995	2.60551e-07	6.66477e-06	interferon regulatory factor 5 (LOC110490197), transcript variant X3, mRNA
XM_021574498.2	20.1587	7.85727	1.52585	5.14944	2.61271e-07	6.67954e-06	TOG array regulator of axonemal microtubules protein 1 (LOC110497988), transcript variant X4, mRNA
XM_036950802.1	15.3298	7.46587	1.44995	5.14905	2.61812e-07	6.68973e-06	bcl-2-like protein 2 (LOC110494754), transcript variant X1, mRNA
XM_036940603.1	75.7046	-9.63052	1.87107	-5.14706	2.64602e-07	6.75736e-06	regulatory-associated protein of mTOR (LOC110485936), transcript variant X5, mRNA
XM_036956017.1	1330.21	-0.274359	0.0533077	-5.1467	2.65103e-07	6.76647e-06	FAM20C golgi associated secretory pathway kinase b (fam20cb), mRNA
XM_021583621.2	3487.61	-0.209595	0.0407274	-5.14629	2.65693e-07	6.77785e-06	heterogeneous nuclear ribonucleoprotein A/B (LOC110504804), transcript variant X1, mRNA
XM_021604830.2	1683.39	-0.5855	0.113804	-5.14482	2.67778e-07	6.82732e-06	BCL2 family apoptosis regulator BOK a (boka), mRNA
XM_036958311.1	451.155	-0.97721	0.18999	-5.14347	2.69706e-07	6.87275e-06	putative transcription factor Ovo-like 1 (LOC110500950), transcript variant X1, mRNA
XM_021557147.2	489.359	0.564667	0.10981	5.14221	2.71532e-07	6.91552e-06	uncharacterized LOC110485918 (LOC110485918), transcript variant X1, mRNA
XM_021600613.2	736.242	0.390897	0.0761209	5.13522	2.81818e-07	7.1736e-06	four-jointed box protein 1 (LOC110522309), mRNA
XM_021620882.2	482.747	-0.485827	0.0946152	-5.13477	2.82485e-07	7.1867e-06	LysM, putative peptidoglycan-binding, domain containing 3 (lysmd3), mRNA
XM_021611046.2	272.082	0.610283	0.118912	5.13222	2.86349e-07	7.28105e-06	D-2-hydroxyglutarate dehydrogenase (d2hgdh), transcript variant X1, mRNA
XM_021562467.2	1187.84	0.299058	0.0582809	5.13133	2.877e-07	7.31144e-06	E3 ubiquitin-protein ligase RNF31 (LOC110489697), transcript variant X2, mRNA
XM_036954913.1	1194.32	0.33203	0.0647152	5.13064	2.8876e-07	7.3344e-06	RAC-alpha serine/threonine-protein kinase (LOC110497971), transcript variant X1, mRNA
XM_036955340.1	463.969	0.650102	0.126743	5.12931	2.90806e-07	7.38237e-06	DDB1- and CUL4-associated factor 5 (LOC110504278), mRNA
XM_021613481.2	2702.7	-0.332486	0.0648375	-5.12798	2.92868e-07	7.42707e-06	cadherin-4 (LOC110530424), mRNA
XR_005038573.1	1196.86	-0.501335	0.0977648	-5.12797	2.92883e-07	7.42707e-06	non-muscle caldesmon (LOC110500219), transcript variant X8, misc_RNA
XM_021619239.2	6472.48	-0.293712	0.0572857	-5.12714	2.94179e-07	7.45592e-06	T-cell ecto-ADP-ribosyltransferase 2 (LOC110534388), transcript variant X3, mRNA
XM_036983634.1	57.0569	9.3595	1.82552	5.12703	2.94342e-07	7.45604e-06	nuclear transcription factor Y subunit alpha (LOC110528084), transcript variant X3, mRNA
XM_036956540.1	2132.2	-0.311138	0.0606991	-5.12591	2.96108e-07	7.49671e-06	nephronectin-like (LOC110517355), mRNA
XM_036960830.1	944.102	0.397465	0.077572	5.12382	2.99409e-07	7.57622e-06	unconventional myosin-Vc (LOC110502593), transcript variant X2, mRNA
XM_021565904.2	486.438	-2.69565	0.526142	-5.12343	3.00025e-07	7.58771e-06	retinoic acid receptor gamma-A (LOC110491992), transcript variant X2, mRNA
XM_036966387.1	116.662	0.980357	0.191373	5.12276	3.01097e-07	7.61073e-06	2-oxoglutarate and iron-dependent oxygenase JMJD4 (LOC110508576), mRNA
XM_021561618.2	3391.63	-0.163158	0.0318617	-5.12081	3.04219e-07	7.68551e-06	EH-domain containing 1a (ehd1a), transcript variant X2, mRNA
XM_036951041.1	795.023	-0.560115	0.109514	-5.11457	3.14457e-07	7.93987e-06	cyclic GMP-AMP synthase-like (LOC110496144), mRNA
XM_036969576.1	808.153	0.335613	0.065633	5.11347	3.16289e-07	7.98184e-06	sodium/hydrogen exchanger 6 (LOC110504936), transcript variant X4, mRNA
XM_021623421.2	2673.64	0.227114	0.0444284	5.11191	3.18918e-07	8.04387e-06	guanine nucleotide-binding protein G(I)/G(S)/G(T) subunit beta-2 (LOC110537401), mRNA
XM_036945125.1	2346.13	-0.688038	0.134599	-5.11177	3.19146e-07	8.0453e-06	nucleosome assembly protein 1-like 1 (LOC110499760), transcript variant X1, mRNA
XM_036979160.1	1126.58	-0.608424	0.11905	-5.11064	3.21065e-07	8.08932e-06	zinc finger C3H1 domain-containing protein (LOC110524291), transcript variant X1, mRNA
XM_021596462.2	231.677	0.950065	0.186053	5.10642	3.28313e-07	8.2675e-06	zinc finger protein 2 homolog (LOC110519316), mRNA
XM_021621089.2	586.09	-2.3421	0.458681	-5.10617	3.28754e-07	8.27416e-06	AN1-type zinc finger protein 5 (LOC110535800), transcript variant X1, mRNA
XM_036975764.1	14.9288	7.42414	1.45401	5.10599	3.29072e-07	8.27774e-06	erythrocyte membrane protein band 4.1 like 2 (epb41l2), transcript variant X27, mRNA
XM_021576248.2	1445.4	-0.681612	0.133505	-5.10552	3.29891e-07	8.29391e-06	peripheral myelin protein 22b (pmp22b), transcript variant X1, mRNA
XR_005041177.1	30.407	8.45393	1.65588	5.10541	3.30082e-07	8.29425e-06	O-linked N-acetylglucosamine (GlcNAc) transferase, tandem duplicate 1 (ogt.1), transcript variant X12, misc_RNA
XM_036987723.1	289.301	0.938469	0.183891	5.10339	3.3362e-07	8.37867e-06	menin (LOC110531851), transcript variant X3, mRNA
XM_021622431.2	274.948	-0.882564	0.173009	-5.10125	3.37417e-07	8.46952e-06	B-cell translocation gene 3 (btg3), transcript variant X1, mRNA
XM_036958998.1	339.762	-0.944124	0.185081	-5.10113	3.37636e-07	8.47047e-06	rho GTPase-activating protein 20 (LOC110502078), transcript variant X2, mRNA
XM_021606478.2	933.05	-0.564741	0.110715	-5.10085	3.38137e-07	8.47853e-06	60S ribosomal protein L37 (LOC110525949), mRNA
XM_036943834.1	213.89	0.759274	0.148976	5.09662	3.45763e-07	8.66512e-06	PAN2-PAN3 deadenylation complex subunit pan3 (LOC110489660), transcript variant X1, mRNA
XM_021565530.2	542.614	0.586967	0.115205	5.09495	3.48828e-07	8.73726e-06	MYC associated zinc finger protein (maz), transcript variant X2, mRNA
XM_036945110.1	2115.45	0.288789	0.0566908	5.09411	3.50376e-07	8.77135e-06	mitochondrial-processing peptidase subunit beta (LOC110490620), mRNA
XM_021586155.2	5482.72	-0.229903	0.0451675	-5.09002	3.58031e-07	8.95822e-06	ubiquitin carboxyl-terminal hydrolase 47 (LOC110506502), transcript variant X1, mRNA
XM_021582878.2	15.2207	-7.31755	1.43788	-5.08912	3.59721e-07	8.9957e-06	vascular endothelial zinc finger 1 (LOC110504060), transcript variant X5, mRNA
XM_021570393.2	12.219	7.13869	1.40291	5.08849	3.60933e-07	9.01641e-06	uncharacterized LOC110495007 (LOC110495007), transcript variant X1, mRNA
XM_021621606.2	8148.3	0.404213	0.0794364	5.08851	3.60888e-07	9.01641e-06	methylenetetrahydrofolate dehydrogenase (NADP+ dependent) 2, methenyltetrahydrofolate cyclohydrolase (mthfd2), mRNA
XM_021565962.2	135.752	1.09227	0.214663	5.08828	3.61327e-07	9.02146e-06	zinc finger and BTB domain-containing protein 39 (LOC110492013), mRNA
XM_021613772.2	834.72	-0.303489	0.059697	-5.08382	3.69916e-07	9.23098e-06	mRING-CH-C4HC2H_ZNRF domain-containing protein (zgc:66427), mRNA
XM_021562882.2	8403.8	-0.224746	0.0442109	-5.0835	3.70552e-07	9.24196e-06	uncharacterized LOC110489905 (LOC110489905), mRNA
XM_021590205.2	727.096	0.666064	0.13107	5.08175	3.73965e-07	9.32213e-06	tumor necrosis factor receptor associated factor 2 (traf2), transcript variant X1, mRNA
XM_036946069.1	2550.94	-0.512141	0.100797	-5.08094	3.75577e-07	9.35736e-06	calcineurin subunit B type 1 (LOC110491294), transcript variant X8, mRNA
XM_036982208.1	400.303	1.24151	0.244453	5.07871	3.79999e-07	9.4625e-06	fibronectin-like (LOC110527224), transcript variant X2, mRNA
XM_021612641.2	695.189	0.687702	0.135415	5.07846	3.80502e-07	9.47001e-06	cytokine receptor family member B16 (crfb16), transcript variant X1, mRNA
XM_036969560.1	3334.23	0.577685	0.113781	5.07716	3.83117e-07	9.53002e-06	protocadherin Fat 2 (LOC110504535), mRNA
XM_021568073.2	21380.7	-0.545994	0.107567	-5.07584	3.85783e-07	9.59128e-06	envoplakin (LOC110493674), mRNA
XM_021625486.2	116.819	0.943955	0.186003	5.07493	3.87636e-07	9.63225e-06	uncharacterized protein CG5098 (LOC110538584), transcript variant X2, mRNA
XM_036960737.1	1424.31	-0.868868	0.171284	-5.07266	3.92286e-07	9.74263e-06	forkhead box protein I2-A-like (LOC118943897), mRNA
NM_001195275.1	49.3705	-3.4133	0.67344	-5.06845	4.01068e-07	9.95547e-06	lymphocyte activation gene 3 (lag-3), mRNA
XM_021607420.2	1402.28	0.272795	0.0538253	5.06815	4.01711e-07	9.96616e-06	conserved oligomeric Golgi complex subunit 4 (LOC110526434), mRNA
XM_021561947.2	3903.41	-0.425629	0.0839852	-5.06791	4.02205e-07	9.97315e-06	splicing factor, proline- and glutamine-rich (LOC110489271), transcript variant X2, mRNA
XM_021611495.2	333.414	0.796598	0.157233	5.06634	4.05528e-07	1.00502e-05	MYCN proto-oncogene, bHLH transcription factor (mycn), transcript variant X1, mRNA
XM_021608697.2	108.756	1.23398	0.243595	5.06569	4.06914e-07	1.00793e-05	transcription elongation factor A N-terminal and central domain-containing protein (LOC110527432), mRNA
XM_036986327.1	2102.81	-0.606921	0.11982	-5.06529	4.07787e-07	1.00956e-05	BCL2 like 11 (bcl2l11), transcript variant X4, mRNA
XM_021575973.2	983.533	-1.33948	0.264454	-5.06506	4.08273e-07	1.01023e-05	v-maf avian musculoaponeurotic fibrosarcoma oncogene homolog F (maff), transcript variant X1, mRNA
XM_036940805.1	53773.7	-0.621791	0.122811	-5.06299	4.1273e-07	1.02072e-05	collagen, type I, alpha 1a (col1a1a), mRNA
XM_021592488.2	264.769	0.715784	0.141407	5.06189	4.15126e-07	1.0261e-05	nuclear receptor coactivator 7 (LOC110511665), transcript variant X2, mRNA
XM_036948969.1	4579.62	-1.05616	0.208656	-5.06172	4.15482e-07	1.02644e-05	DnaJ heat shock protein family (Hsp40) member B1b (dnajb1b), mRNA
XM_036977481.1	4538.83	0.288915	0.0570843	5.0612	4.16635e-07	1.02875e-05	myosin VB (myo5b), transcript variant X3, mRNA
XM_021558094.2	280.275	0.585999	0.115834	5.05898	4.21509e-07	1.04024e-05	DEAD (Asp-Glu-Ala-Asp) box polypeptide 47 (ddx47), mRNA
XM_021577573.2	57.6441	1.87842	0.371375	5.058	4.2367e-07	1.04461e-05	putative Dol-P-Glc:Glc(2)Man(9)GlcNAc(2)-PP-Dol alpha-1,2-glucosyltransferase (LOC110500280), mRNA
XM_036969338.1	1667.18	-0.254867	0.0503891	-5.05798	4.23725e-07	1.04461e-05	glycogen synthase kinase-3 beta-like (LOC110509831), mRNA
XM_021623523.2	319.137	-1.06321	0.210295	-5.05581	4.28562e-07	1.05598e-05	zinc finger and BTB domain-containing protein 21 (LOC110537463), mRNA
XM_021613163.2	916.592	1.28176	0.253559	5.05506	4.30253e-07	1.05959e-05	Krueppel-like factor 6 (LOC110530253), transcript variant X1, mRNA
XM_021585100.2	1528.97	0.307294	0.0608067	5.05362	4.33513e-07	1.06706e-05	sprouty-related, EVH1 domain-containing protein 1 (LOC110505710), transcript variant X1, mRNA
XM_021605690.2	301.282	-0.93941	0.185926	-5.05259	4.35857e-07	1.07227e-05	small nuclear ribonucleoprotein Sm D3 (LOC110525517), transcript variant X1, mRNA
XM_036977053.1	303.815	-0.676757	0.13395	-5.0523	4.36511e-07	1.07331e-05	transcription factor 7-like 1-B (LOC110523432), transcript variant X2, mRNA
XM_036949824.1	6834.04	-0.245111	0.0485171	-5.05206	4.37072e-07	1.07413e-05	endogenous retrovirus group FC1 Env polyprotein-like (LOC118940407), transcript variant X1, mRNA
XM_021587281.2	3279.97	-0.222886	0.0441215	-5.05164	4.38037e-07	1.07594e-05	AP-2 complex subunit mu-B (LOC110507349), transcript variant X1, mRNA
XM_021618370.2	101.944	1.08904	0.215673	5.0495	4.42976e-07	1.0875e-05	probable ribonuclease ZC3H12B (LOC110533830), mRNA
XM_036987773.1	13.1016	7.24012	1.4344	5.04748	4.47668e-07	1.09845e-05	actin-binding LIM protein 2 (LOC110531876), transcript variant X8, mRNA
XM_021600289.2	22.2973	8.00301	1.58593	5.04625	4.50561e-07	1.10497e-05	cyclin-dependent kinase 19 (cdk19), transcript variant X1, mRNA
XM_036981562.1	1398.17	-0.487679	0.0967901	-5.03852	4.69137e-07	1.14992e-05	E3 ubiquitin-protein ligase arih1 (LOC110507000), transcript variant X1, mRNA
XR_005053322.1	2395.16	-0.324291	0.0643917	-5.03623	4.74801e-07	1.1632e-05	receptor tyrosine-protein kinase erbB-3 (LOC110532688), transcript variant X2, misc_RNA
XM_036967891.1	3914.68	0.55597	0.110417	5.03517	4.77432e-07	1.16904e-05	mucin-5AC (LOC110510053), transcript variant X3, mRNA
XM_021617535.2	4442.8	-0.737238	0.146428	-5.03481	4.78332e-07	1.17063e-05	early growth response protein 1 (LOC110533389), mRNA
XM_036946750.1	933.975	0.420175	0.0835088	5.03151	4.86643e-07	1.19035e-05	serine/threonine-protein kinase 38 (LOC110491857), transcript variant X1, mRNA
XM_021623656.2	45.0423	1.69024	0.336047	5.02978	4.91055e-07	1.20052e-05	BTB/POZ domain-containing protein KCTD7 (LOC110537541), mRNA
XM_036978994.1	10781.1	-0.169266	0.0336542	-5.02957	4.91574e-07	1.20116e-05	sodium/potassium-transporting ATPase subunit beta-233 (LOC110523046), mRNA
XM_021575976.2	1476.56	0.37417	0.0744169	5.02803	4.95556e-07	1.21026e-05	G1 to S phase transition 1 (gspt1), mRNA
XM_021590989.2	515.438	-1.16457	0.23166	-5.02706	4.98049e-07	1.21572e-05	ectonucleoside triphosphate diphosphohydrolase 2 (LOC110509849), transcript variant X2, mRNA
XM_021569302.2	9540.87	-0.386591	0.0769053	-5.02684	4.98616e-07	1.21647e-05	uncharacterized protein C6orf132 homolog (LOC110494336), mRNA
XM_021598714.2	121.474	-1.0829	0.215436	-5.02654	4.99408e-07	1.21777e-05	DENN domain-containing protein 5B (LOC110521259), transcript variant X1, mRNA
XM_021614063.2	244.478	-1.39246	0.277109	-5.02496	5.03537e-07	1.22689e-05	Krueppel-like factor 2 (LOC110530797), mRNA
XM_036952412.1	4667.66	-0.944028	0.18787	-5.02491	5.03672e-07	1.22689e-05	double-stranded RNA-specific editase 1 (LOC110495905), transcript variant X2, mRNA
XM_021581734.2	1228.31	-0.896661	0.178481	-5.02385	5.06459e-07	1.23304e-05	neurturin-like (LOC110503352), mRNA
XM_021590439.2	18.8421	-3.66446	0.729458	-5.02354	5.07283e-07	1.23441e-05	lymphocyte activation gene 3 protein-like (LOC110509520), mRNA
XM_021560935.2	55.8442	1.55603	0.309792	5.02283	5.09168e-07	1.23835e-05	zinc finger protein 595 (LOC110488638), transcript variant X2, mRNA
XM_021623094.2	1626.24	-0.363472	0.0723702	-5.0224	5.10298e-07	1.23872e-05	protocadherin alpha-C2 (LOC110537220), transcript variant X2, mRNA
XM_036944358.1	12.7809	-7.06391	1.40649	-5.02237	5.10376e-07	1.23872e-05	transcription factor Dp-2 (tfdp2), transcript variant X5, mRNA
XM_036955071.1	50.3347	-2.56206	0.510111	-5.02255	5.09887e-07	1.23872e-05	Krueppel-like factor 11 (LOC110498106), transcript variant X3, mRNA
XM_036962290.1	13.2466	-7.117	1.41701	-5.02254	5.09928e-07	1.23872e-05	dystrobrevin beta (LOC110505843), transcript variant X5, mRNA
XM_021581346.2	13795.9	-0.235623	0.0469283	-5.02091	5.14273e-07	1.24754e-05	p53 apoptosis effector related to PMP-22 (LOC110502984), mRNA
XM_036968399.1	2447.49	-0.422485	0.0841469	-5.0208	5.14571e-07	1.24762e-05	40S ribosomal protein S13 (rs13), transcript variant X1, mRNA
XM_021585794.2	326.559	-1.00194	0.199571	-5.02045	5.15517e-07	1.24926e-05	fin bud initiation factor (LOC110506304), mRNA
XM_021566527.2	3399.02	-0.262964	0.0523892	-5.01943	5.18249e-07	1.25524e-05	rho-related GTP-binding protein RhoA-B (LOC110492312), mRNA
XM_021558029.2	184.634	-1.84082	0.366777	-5.01892	5.19617e-07	1.2579e-05	casein kinase I (LOC110486430), transcript variant X1, mRNA
XM_021585318.2	445.621	-0.839278	0.167316	-5.01613	5.27232e-07	1.27568e-05	syntaxin-11 (LOC110505858), mRNA
XM_021574295.2	1603.16	-0.937649	0.18694	-5.01577	5.28211e-07	1.27739e-05	inositol-tetrakisphosphate 1-kinase (LOC110497861), transcript variant X1, mRNA
XM_021569065.2	3057.3	-1.20828	0.241043	-5.01272	5.36654e-07	1.29714e-05	LIM domain and actin-binding protein 1 (LOC110494219), transcript variant X7, mRNA
XM_021569562.2	2668.99	0.282647	0.0563895	5.0124	5.37554e-07	1.29865e-05	protein-arginine deiminase type-2 (LOC110494470), transcript variant X1, mRNA
XM_036961983.1	78.6583	-6.44928	1.2867	-5.01226	5.37939e-07	1.29891e-05	nuclear receptor subfamily 4, group A, member 3 (nr4a3), transcript variant X2, mRNA
XM_021623485.2	39898.9	-0.648991	0.129494	-5.01175	5.39371e-07	1.3017e-05	matrix metallopeptidase 30 (mmp30), mRNA
XM_036947852.1	182030	-0.375039	0.0748367	-5.01143	5.40263e-07	1.30318e-05	filamin A, alpha (actin binding protein 280) (flna), transcript variant X5, mRNA
XM_036940918.1	143.082	-1.31391	0.262218	-5.01075	5.42189e-07	1.30715e-05	rho GTPase-activating protein 23 (LOC110485157), transcript variant X8, mRNA
XM_021597351.2	239.724	1.11697	0.222944	5.01007	5.44112e-07	1.31112e-05	FAST kinase domain-containing protein 3, mitochondrial (LOC110520200), transcript variant X2, mRNA
XM_021620782.2	691.686	-0.566034	0.11302	-5.00828	5.49185e-07	1.32204e-05	poly(U)-binding-splicing factor PUF60 (LOC110535654), transcript variant X1, mRNA
XM_036979108.1	825.075	1.20254	0.24011	5.00827	5.49207e-07	1.32204e-05	uncharacterized LOC118964788 (LOC118964788), transcript variant X4, mRNA
XR_005037992.1	911.831	-1.16336	0.232293	-5.00814	5.49585e-07	1.32227e-05	probable E3 ubiquitin-protein ligase TRIM8 (LOC110499424), transcript variant X2, misc_RNA
XM_036988273.1	38.1934	8.78187	1.75377	5.00743	5.51604e-07	1.32645e-05	kinesin family member 1B (kif1b), transcript variant X9, mRNA
XM_021577710.2	19385.8	-0.317484	0.0634039	-5.00732	5.51918e-07	1.32652e-05	eukaryotic initiation factor 4A-I (LOC110500376), mRNA
XM_021612682.2	340.309	1.06837	0.213381	5.00688	5.53192e-07	1.32891e-05	nucleolar transcription factor 1 (LOC110529975), transcript variant X4, mRNA
XM_036954832.1	596.78	-1.76916	0.353393	-5.00621	5.55136e-07	1.33221e-05	kinesin-like protein KIF26A (LOC110498352), transcript variant X2, mRNA
XM_036975363.1	4783.87	-0.331754	0.0662676	-5.00628	5.54922e-07	1.33221e-05	unconventional myosin-X-like (LOC110516739), transcript variant X1, mRNA
XM_021582292.2	566.53	0.792521	0.158317	5.00592	5.55948e-07	1.33348e-05	uncharacterized protein LOC553749 homolog (zgc:113279), transcript variant X2, mRNA
XM_021598949.2	266.651	0.556145	0.111103	5.00567	5.56694e-07	1.33459e-05	DNA-directed RNA polymerase, mitochondrial (LOC110521417), transcript variant X1, mRNA
XR_005053144.1	204.078	-0.754235	0.15073	-5.00389	5.61839e-07	1.34623e-05	uncharacterized LOC110531312 (LOC110531312), ncRNA
XM_021575890.2	17.8913	7.68965	1.53745	5.00157	5.68659e-07	1.36188e-05	RNA-binding protein with serine-rich domain 1 (LOC110499056), transcript variant X1, mRNA
XM_021571629.2	669.375	0.452599	0.0905294	4.99947	5.74882e-07	1.37608e-05	secretory carrier-associated membrane protein 3 (LOC110496014), transcript variant X1, mRNA
XM_021589258.2	858.478	-0.351371	0.0702843	-4.99928	5.75446e-07	1.37673e-05	RING finger protein 11 (LOC110508607), mRNA
XM_036942885.1	1528.92	0.433404	0.0867678	4.99498	5.88409e-07	1.40703e-05	sodium/hydrogen exchanger 6 (LOC110488738), transcript variant X2, mRNA
XM_021597798.2	442.576	-0.623348	0.12481	-4.99437	5.9029e-07	1.41081e-05	probable G-protein coupled receptor 156 (LOC110520463), mRNA
XM_036956062.1	773.033	-0.937189	0.187696	-4.99312	5.94122e-07	1.41924e-05	ribosomal protein L38 (rpl38), transcript variant X1, mRNA
XM_021582073.2	3976.7	-0.79994	0.160213	-4.99298	5.9454e-07	1.41952e-05	smoothelin-like protein 2 (LOC110503636), transcript variant X5, mRNA
XM_021622138.2	760.033	-0.340778	0.0682943	-4.98984	6.04289e-07	1.44206e-05	SREBF pathway regulator in golgi 1 (spring1), mRNA
NM_001124357.1	477.043	-1.72095	0.345052	-4.98752	6.11585e-07	1.45874e-05	tumour necrosis factor alpha-like (tnf-alpha), mRNA
XM_021582496.2	511.572	-1.90529	0.382075	-4.98668	6.14252e-07	1.46435e-05	LIM domain kinase 1 (LOC110503880), transcript variant X5, mRNA
XM_021566784.2	3669.52	-0.868084	0.174145	-4.98484	6.20126e-07	1.47761e-05	proline-rich transmembrane protein 3 (LOC110492455), transcript variant X1, mRNA
XM_036935778.1	1028.81	0.660277	0.132476	4.98412	6.22433e-07	1.48235e-05	succinate dehydrogenase [ubiquinone] flavoprotein subunit, mitochondrial (LOC110520756), mRNA
XM_021609973.2	5800.45	-0.370678	0.0743783	-4.98369	6.23839e-07	1.48495e-05	protein transport protein Sec61 subunit alpha-like (LOC110528150), transcript variant X2, mRNA
XM_021577769.2	389.419	-0.986178	0.197906	-4.98307	6.25838e-07	1.48895e-05	E3 ubiquitin-protein ligase TRIM47 (LOC110500408), transcript variant X1, mRNA
XM_021606181.2	1955.09	-1.3199	0.265137	-4.97821	6.41762e-07	1.52606e-05	ER lipid raft associated 1 (erlin1), transcript variant X1, mRNA
XM_021585221.2	716.209	-1.52373	0.306109	-4.97774	6.43325e-07	1.52867e-05	signal recognition particle 54 kDa protein (LOC110505785), transcript variant X1, mRNA
XM_036977103.1	249.331	0.825259	0.165792	4.97768	6.4351e-07	1.52867e-05	furin (LOC110522396), transcript variant X1, mRNA
XM_036966344.1	2530.23	-0.821278	0.165013	-4.97704	6.45652e-07	1.53298e-05	tight junction protein ZO-3 (LOC110505853), transcript variant X3, mRNA
XM_021591224.2	21.2619	7.93738	1.59489	4.97675	6.46611e-07	1.53448e-05	seipin (LOC110509973), transcript variant X5, mRNA
XM_021620347.2	700.764	-1.00436	0.201826	-4.97636	6.47917e-07	1.53681e-05	acyl-coenzyme A thioesterase 9, mitochondrial (LOC110535377), transcript variant X1, mRNA
XM_021624461.2	53.4056	1.72316	0.346404	4.97442	6.54435e-07	1.55083e-05	uncharacterized LOC110537972 (LOC110537972), mRNA
XM_036980922.1	1152.14	0.552576	0.111084	4.9744	6.54489e-07	1.55083e-05	succinate dehydrogenase assembly factor 2, mitochondrial (LOC110526534), transcript variant X1, mRNA
XM_021623490.2	12310	-0.248761	0.050018	-4.97342	6.57803e-07	1.5579e-05	serpin H1 (LOC110537441), transcript variant X2, mRNA
XM_021591379.2	6626.05	-0.239423	0.0481507	-4.97237	6.6139e-07	1.5656e-05	ribosomal protein S6 kinase alpha-3 (LOC110510068), transcript variant X2, mRNA
XM_021558409.2	2258.1	-0.322238	0.0648105	-4.97199	6.6268e-07	1.56786e-05	TBC1 domain family member 17 (LOC110486649), mRNA
XM_021590859.2	1791.13	-0.293869	0.0591085	-4.97168	6.63752e-07	1.56961e-05	AN1-type zinc finger protein 5 (LOC110509767), mRNA
XM_036964533.1	1524.8	-0.468872	0.0943213	-4.97101	6.6604e-07	1.57423e-05	genetic suppressor element 1 (LOC110506108), mRNA
XM_036988022.1	32.0133	-8.38864	1.68765	-4.9706	6.67466e-07	1.5768e-05	DNA (cytosine-5)-methyltransferase 3B (LOC110532104), transcript variant X4, mRNA
XM_021572485.2	761.553	0.408143	0.0821233	4.96988	6.69929e-07	1.58183e-05	uncharacterized si:ch73-345f18.3 (si:ch73-345f18.3), mRNA
XM_036990318.1	509.37	0.802798	0.161541	4.96962	6.70858e-07	1.58323e-05	protocadherin gamma-C5 (LOC110533900), transcript variant X22, mRNA
XM_036935485.1	1571.1	-0.867898	0.174724	-4.96725	6.79096e-07	1.60186e-05	aquaporin-3 (LOC110535708), transcript variant X2, mRNA
XM_021561494.2	4503.9	-0.437868	0.0881573	-4.96689	6.8035e-07	1.60401e-05	four and a half LIM domains protein 3 (LOC110488976), transcript variant X2, mRNA
XM_021603534.2	12.2986	7.14386	1.43853	4.96607	6.83241e-07	1.61002e-05	CREB-regulated transcription coactivator 1 (LOC110524150), transcript variant X2, mRNA
XM_036983832.1	1387.89	0.5477	0.110298	4.96562	6.8482e-07	1.61293e-05	cathepsin Z (ctsz), transcript variant X3, mRNA
XM_021615332.2	4655.86	-0.178526	0.0359536	-4.96544	6.85437e-07	1.61358e-05	ras-related protein Rab-1B (LOC110531863), mRNA
XM_021589999.2	402.229	0.465253	0.0937284	4.96384	6.91131e-07	1.62617e-05	uncharacterized LOC110509052 (LOC110509052), transcript variant X1, mRNA
XM_036983010.1	26.6606	-8.12586	1.63715	-4.96343	6.92592e-07	1.62879e-05	echinoderm microtubule-associated protein-like 4 (LOC110527186), transcript variant X3, mRNA
XM_036970726.1	586.294	-1.08173	0.21796	-4.963	6.94119e-07	1.63156e-05	collagen alpha-2(XI) chain (LOC110487595), transcript variant X6, mRNA
XM_021608552.2	2597.02	-0.561861	0.113252	-4.96114	7.00794e-07	1.64643e-05	importin subunit alpha-4 (LOC110527340), transcript variant X1, mRNA
[truncated: 106,934 more rows]

## Sheet: annotation
NM_001124008.1	CD8 beta (LOC100136222), mRNA
NM_001124177.1	collagen 1a1 (col1a1), mRNA
NM_001124178.1	HIV-1 Tat specific factor 1 (htatsf1), mRNA
NM_001124179.1	SOX9 (LOC100135781), mRNA
NM_001124180.1	retinal arylalkylamine N-acetyltransferase (LOC100135782), mRNA
NM_001124181.1	rtSox23 (LOC100135783), mRNA
NM_001124182.1	nuclear pore complex glycoprotein p62 (LOC100135786), mRNA
NM_001124183.1	SRY-box transcription factor 11b (sox11b), mRNA
NM_001124184.1	androgen receptor alpha (ar-alpha), mRNA
NM_001124185.1	androgen receptor beta (ar-beta), mRNA
NM_001124186.2	embryonic alpha-type globin (LOC100135790), mRNA
NM_001124187.1	embryonic beta-type globin (LOC100135791), mRNA
NM_001124188.1	embryonic beta-type globin2 (LOC100135792), mRNA
NM_001124189.1	matrix metalloproteinase-2 (LOC100135793), mRNA
NM_001124190.1	cytidine monophosphate N-acetylneuraminic acid synthetase (cmas), mRNA
NM_001124191.1	galectin like protein (LOC100135795), mRNA
NM_001124192.1	otolith matrix protein (otomp), mRNA
NM_001124193.1	DEAD (Asp-Glu-Ala-Asp) box polypeptide 4 (ddx4), mRNA
NM_001124194.1	ubiquitin (LOC100135798), mRNA
NM_001124195.1	rhamnose binding lectin STL1 (stl1), mRNA
NM_001124196.1	rhamnose binding lectin STL2 (stl2), mRNA
NM_001124197.1	rhamnose binding lectin STL3 (stl3), mRNA
NM_001124198.1	LBP (LPS binding protein)/BPI (bactericidal/permeability-increasing protein) like-2 (lbp/bpi-2), mRNA
NM_001124199.1	matrix metalloproteinase (mmp), mRNA
NM_001124200.1	inhibin (inh), mRNA
NM_001124201.1	complement factor B/C2-B (si:ch1073-280e3.1), mRNA
NM_001124202.1	steroidogenic acute regulatory protein (star), mRNA; nuclear gene for mitochondrial product
NM_001124203.1	branched-chain alpha-keto acid lipoamide acyltransferase (LOC100135807), mRNA
NM_001124204.1	gonadotropin alpha subunit (LOC100135808), mRNA
NM_001124205.1	luteinizing hormone subunit beta (lhb), mRNA
NM_001124206.1	collagen, type I, alpha 1b (col1a1b), mRNA
NM_001124207.1	collagen, type I, alpha 2 (LOC100135811), mRNA
NM_001124208.1	toll-like receptor 5 (tlr5), mRNA
NM_001124209.1	glyceraldehyde-3-phosphate dehydrogenase (gapdh), mRNA
NM_001124210.1	C-type natriuretic peptide variant 2 (cnp-1-2), mRNA
NM_001124211.1	atrial natriuretic peptide (anp), mRNA
NM_001124212.2	ventricular natriuretic peptide (vnp), mRNA
NM_001124213.1	salmon calcitonin-Ib precursor (LOC100135817), mRNA
NM_001124214.1	salmon calcitonin-IV precursor (LOC100135818), mRNA
NM_001124215.1	calcitonin related polypeptide beta (calcb), mRNA
NM_001124216.1	ST8 alpha-N-acetyl-neuraminide alpha-2,8-sialyltransferase 4 (st8sia4), mRNA
NM_001124217.1	GalNAc alpha 2,6-sialyltransferase (rtst6galnac), mRNA
NM_001124218.1	hydroxysteroid (11-beta) dehydrogenase 2 (hsd11b2), mRNA
NM_001124219.1	tyrosinase (LOC100135825), mRNA
NM_001124220.1	carbonic anhydrase 1 (LOC100135826), mRNA
NM_001124221.1	carbonic anhydrase (cahz), mRNA
NM_001124222.1	tyrosinase (tyr), mRNA
NM_001124223.1	transcription factor Nkx2.1c (nkx2.1c), mRNA
NM_001124224.1	NK2 homeobox 1b (nkx2.1b), mRNA
NM_001124225.1	parapinopsin a (parapinopsina), mRNA
NM_001124226.1	B-type natriuretic peptide (nppb), mRNA
NM_001124227.1	FoxF1 (LOC100135834), mRNA
NM_001124228.1	heat shock protein 70a (hsp70a), mRNA
NM_001124229.1	m-calpain (LOC100135837), mRNA
NM_001124230.2	neutrophil cytosolic factor 1-like (p47phox), mRNA
NM_001124231.1	heat shock protein 90, alpha (cytosolic), class B member 1 (hsp90ab1), mRNA
NM_001124232.1	heat shock protein 8 (hspa8), mRNA
NM_001124233.1	chaperonin containing TCP1, subunit 8 (theta) (cct8), mRNA
NM_001124234.1	heat shock protein 47 (hsp47), mRNA
NM_001124235.1	actin beta (actb), mRNA
NM_001124236.1	nuclear receptor subfamily 5, group A, member 2 (nr5a2), mRNA
NM_001124237.1	sex hormone-binding globulin (shbg), mRNA
NM_001124238.1	pumilio RNA binding family member 2 (pum2), mRNA
NM_001124239.2	odorant receptor-like (rtor1), mRNA
NM_001124240.1	ST8 alpha-N-acetyl-neuraminide alpha-2,8-sialyltransferase 2 (st8sia2), mRNA
NM_001124241.2	alpha 2,8-polysialyltransferase IIb (LOC100135856), mRNA
NM_001124242.2	piwi-like RNA-mediated gene silencing 2 (piwil2), mRNA
NM_001124243.1	transporter associated with antigen processing, subunit type t, teleost specific (tap2t), mRNA
NM_001124244.1	S6 ribosomal protein (LOC100135859), mRNA
NM_001124245.1	chicken II type gonadotropin-releasing hormone precursor (LOC100135862), mRNA
NM_001124246.1	glyceraldehyde-3-phosphate dehydrogenase (LOC100135863), mRNA
NM_001124247.1	apolipoprotein A-I-1 (apoa-i-1), mRNA
NM_001124248.1	apolipoprotein A-I-2 (apoa-i-2), mRNA
NM_001124249.2	glucokinase (gk), mRNA
NM_001124250.1	proteasome subunit C10-11 (LOC100135869), mRNA
NM_001124252.1	aryl hydrocarbon receptor beta (LOC100135875), mRNA
NM_001124253.1	viperin (vig1), mRNA
NM_001124254.1	chemokine (C-C motif) ligand 20b (ccl20b), mRNA
NM_001124255.1	carbonyl reductase/20beta-hydroxysteroid dehydrogenase B (LOC100135879), mRNA
NM_001124256.1	retinoblastoma 1 (rb1), mRNA
NM_001124257.1	arylalkylamine N-acetyltransferase (aanat-2), mRNA
NM_001124258.1	proteasome (prosome, macropain) subunit, beta type, 9a (psmb9a), mRNA
NM_001124259.2	proteasome subunit beta type-6-B like protein-like (psb9), mRNA
NM_001124260.1	apolipoprotein C-II (apoc2), mRNA
NM_001124261.1	signal transducer and activator of transcription 5 (stat5), mRNA
NM_001124262.1	melatonin receptor Mel1a (LOC100135888), mRNA
NM_001124263.1	CD8a molecule (cd8a), mRNA
NM_001124264.1	11-beta-hydroxylase (cyp11b), mRNA
NM_001124265.1	precerebellin-like protein (cblnl), mRNA
NM_001124266.1	neuropeptide Y precursor (LOC100135894), mRNA
NM_001124267.1	osteopontin-like protein (LOC100135895), mRNA
NM_001124268.1	iodothyronine deiodinase 2 (dio2), mRNA
NM_001124269.1	doublesex and mab-3 related transcription factor 1 (dmrt1), mRNA
NM_001124270.1	SOX9 alpha2 (sox9), mRNA
NM_001124271.1	caspase 6 precursor (LOC100135902), mRNA
NM_001124272.1	Shaw-related potassium channel protein Raw1 (LOC100135903), mRNA
NM_001124273.1	vitelline envelope protein alpha (LOC100135906), mRNA
NM_001124274.1	vitelline envelope protein gamma (LOC100135907), mRNA
NM_001124275.1	phosphoenolpyruvate carboxykinase (LOC100135908), mRNA
NM_001124276.1	glucose transporter 1A (glut1a), mRNA
NM_001124277.1	peroxiredoxin 1 (prdx1), mRNA
NM_001124278.2	retinol binding protein 4, plasma (rbp4), mRNA
NM_001124279.1	interleukin 8 receptor (il8r), mRNA
NM_001124280.1	gonadotropin-releasing hormone 3 (gnrh3), mRNA
NM_001124281.1	gonadotropin-releasing hormone 1 (luteinizing-releasing hormone) (gnrh1), mRNA
NM_001124282.1	myostatin b (mstnb), mRNA
NM_001124283.2	myostatin 2 (LOC100135920), mRNA
NM_001124284.1	complement C1 inhibitor (LOC100135924), mRNA
NM_001124285.1	VIG-2 protein (vig-2), mRNA
NM_001124286.1	corticotropin releasing factor precursor (LOC100135941), mRNA
NM_001124287.1	delta 6-desaturase-like (fd6d), mRNA
NM_001124288.1	hypoxia inducible factor 1 subunit alpha (hif1a), mRNA
NM_001124289.1	hepatic glucose transporter GLUT2 (LOC100135945), mRNA
NM_001124290.1	stanniocalcin (LOC100135946), mRNA
NM_001124291.1	myosin, light chain 1, alkali; skeletal, fast (myl1), mRNA
NM_001124292.1	myosin light chain 3 (LOC100135948), mRNA
NM_001124293.1	interferon regulatory factor 1b (irf1b), mRNA
NM_001124294.1	Wilms' tumor suppressor 1a (wt-t1a), mRNA
NM_001124295.1	Wilms' tumor suppressor 1b variant (wt-t1b), mRNA
NM_001124296.1	eukaryotic initiation factor 2 alpha subunit (LOC100135953), mRNA
NM_001124297.1	adenylate cyclase activating polypeptide 1 (adcyap1), mRNA
NM_001124298.1	novel immune-type receptor 1 (nitr1), mRNA
NM_001124299.1	novel immune-type receptor 2 (nitr2), mRNA
NM_001124300.1	novel immune-type receptor 3 (nitr3), mRNA
NM_001124301.1	signal regulatory protein beta 2 (sirpb2), mRNA
NM_001124302.1	Sec61 alpha form B (LOC100135961), mRNA
NM_001124303.1	nucleoside diphosphate kinase (LOC100135963), mRNA
NM_001124304.1	cathepsin Bb (ctsbb), mRNA
NM_001124305.1	cathepsin La (ctsla), mRNA
NM_001124306.1	polyubiquitin (LOC100135966), mRNA
NM_001124307.1	proteasome subunit N3 (LOC100135967), mRNA
NM_001124308.1	interleukin 13 receptor alpha-2 (LOC100135968), mRNA
NM_001124309.1	LECT2 neutrophil chemotactic factor (lect2), mRNA
NM_001124310.1	toxin-1 (wu:fj16a03), mRNA
NM_001124311.1	potassium channel TSK2 (LOC100135971), mRNA
NM_001124312.1	potassium channel TSK3 (LOC100135972), mRNA
NM_001124313.1	glutamine synthetase (gs01), mRNA
NM_001124314.1	glutamine synthetase (gs02), mRNA
NM_001124315.1	cGMP-gated channel (LOC100135976), mRNA
NM_001124316.1	virus-induced CXC chemokine (LOC100135977), mRNA
NM_001124317.1	CC chemokine with stalk CK2 (LOC100135979), mRNA
NM_001124318.1	hyperpolarization-activated cyclic nucleotide-gated cation channel 1 (hcn1), mRNA
NM_001124319.1	rhodopsin (rho), mRNA
NM_001124320.1	LWS opsin (LOC100135982), mRNA
NM_001124321.1	SWS1 opsin (LOC100135983), mRNA
NM_001124322.2	opsin 1 (cone pigments), short-wave-sensitive 2 (opn1sw2), mRNA
NM_001124323.2	RH2 opsin (LOC100135985), mRNA
NM_001124324.1	CD9 protein (LOC100135986), mRNA
NM_001124325.1	sodium bicarbonate cotransporter (nbc), mRNA
NM_001124326.1	luteinizing hormone/choriogonadotropin receptor (lhcgr), mRNA
NM_001124327.1	follicle stimulating hormone receptor (fshr), mRNA
NM_001124328.1	calcium channel, voltage-dependent, L type, alpha 1D subunit, a (cacna1da), mRNA
NM_001124329.1	superoxide dismutase 1 (sod1), mRNA
NM_001124330.1	G protein-coupled receptor LPSenhR-1 (LOC100135993), mRNA
NM_001124331.2	calpain small subunit 1-like (capn4), mRNA
NM_001124332.1	VHSV-induced protein-3 (LOC100135995), mRNA
NM_001124333.1	interferon-induced protein with tetratricopeptide repeats 9 (ifit9), mRNA
NM_001124334.1	VHSV-induced protein-5 (LOC100135997), mRNA
NM_001124335.1	VHSV-induced protein-6 (LOC100135998), mRNA
NM_001124336.1	VHSV-induced protein-10 (LOC100135999), mRNA
NM_001124337.1	VHSV-induced protein (LOC100136000), mRNA
NM_001124338.1	VHSV-induced protein (LOC100136003), mRNA
NM_001124339.1	elongation factor EF1 alpha (LOC100136004), mRNA
NM_001124341.1	retinol-binding protein 2 (rbp2), mRNA
NM_001124342.2	C-X-C chemokine receptor type 4-like (LOC110520024), mRNA
NM_001124343.2	urocortin (ucn), mRNA
NM_001124344.1	cholecystokinin (Thr) (cck-t), mRNA
NM_001124345.1	cholecystokinin a (ccka), mRNA
NM_001124346.1	apolipoprotein E (apoe), mRNA
NM_001124347.2	interleukin-1-beta (LOC100136024), mRNA
NM_001124348.1	cyclooxygenase-2 (cox-2), mRNA
NM_001124349.1	estrogen receptor 1 (esr1), mRNA
NM_001124350.1	beta thymosin (LOC100136027), mRNA
NM_001124351.1	gonadotropin-releasing hormone receptor (gnrh-r), mRNA
NM_001124352.1	keratin 5 (krt5), mRNA
NM_001124353.1	type I keratin E7 (e7), mRNA
NM_001124354.1	type I keratin S8 (s8), mRNA
NM_001124355.1	interleukin-1 receptor type II (il-1rii), mRNA
NM_001124356.1	cytokine receptor common gamma chain (LOC100136033), mRNA
NM_001124357.1	tumour necrosis factor alpha-like (tnf-alpha), mRNA
NM_001124358.2	tissue factor (tf), mRNA
NM_001124359.1	inducible nitric oxide synthase (nos2), mRNA
NM_001124360.1	interleukin-1 receptor type 1 (il-1r1), mRNA
NM_001124361.1	cyclooxygenase-1 (cox-1), mRNA
NM_001124362.1	cxc chemokine-like (il-8), mRNA
NM_001124363.1	pleckstrin (LOC100136042), mRNA
NM_001124364.1	ribosomal protein S20 (rps20), mRNA
NM_001124365.1	ribosomal protein L39 protein-like (LOC100136046), mRNA
NM_001124366.1	transcription initiation factor IIA subunit 2 (gtf2a2), mRNA
NM_001124367.1	CC chemokine (LOC100136057), mRNA
NM_001124368.1	inhibitor of nuclear factor kappa B alpha (LOC100136058), mRNA
NM_001124369.1	interferon inducible protein 2 (iip2), mRNA
NM_001124370.1	matrix metalloproteinase 9 (mmp9), mRNA
NM_001124371.2	dopamine D2 receptor 1 (d2r1), mRNA
NM_001124372.2	dopamine receptor D2a (drd2a), mRNA
NM_001124373.2	ras-related protein Rab-24-like (rab24), mRNA
NM_001124374.1	tumor necrosis factor (tnf), mRNA
NM_001124375.1	vitellogenin receptor (LOC100136065), mRNA
NM_001124376.1	keratin 13 (k13), mRNA
NM_001124377.1	heat shock factor 2 (LOC100136070), mRNA
NM_001124378.1	tumour necrosis factor receptor (tnfr), mRNA
NM_001124379.1	serpin peptidase inhibitor, clade G (C1 inhibitor), member 1 (serping1), mRNA
NM_001124380.1	complement C1r (c1r), mRNA
NM_001124381.1	protein LEG1 homolog (leg1), mRNA
NM_001124382.1	interleukin 11 (il11), mRNA
NM_001124383.1	myeloid cell lineage chitinase (chi), mRNA
NM_001124384.2	prothrombin (LOC100136077), mRNA
NM_001124385.1	complement 4B (Chido blood group) (c4b), mRNA
NM_001124386.1	alpha-1-microglobulin/bikunin precursor (ambp), mRNA
NM_001124387.1	Nedd4 WW domain-binding protein 5 (n4wbp5), mRNA
NM_001124388.1	neuroglobin 1 (ngb1), mRNA
NM_001124389.1	neuroglobin (ngb), mRNA
NM_001124390.1	cytoglobin (cygb), mRNA
NM_001124391.1	plasminogen (plg), mRNA
NM_001124392.1	interleukin-12 beta chain (si:dkey-88e18.2), mRNA
NM_001124393.2	tumor necrosis factor receptor associated factor 2 (traf2), mRNA
NM_001124394.1	macrophage colony-stimulating factor precursor (csf1), mRNA
NM_001124395.1	interleukin 15 (il15), mRNA
NM_001124396.2	interleukin-1 receptor antagonist (il-1ra), mRNA
NM_001124397.1	alpha-1-antiproteinase-like protein (antiprot1), mRNA
NM_001124398.1	secreted phosphoprotein 2 (spp2), mRNA
NM_001124399.1	interleukin 17d (il17d), mRNA
NM_001124400.1	fucosyltransferase 9 (fut9), mRNA
NM_001124401.1	alpha2,3-sialyltransferase (st3gal-i), mRNA
NM_001124402.1	colony stimulating factor 3 receptor (granulocyte) (csf3r), mRNA
NM_001124403.2	C3a anaphylatoxin chemotactic receptor (c3ar1), mRNA
NM_001124404.1	complement receptor-like (LOC100136105), mRNA
NM_001124405.1	Epstein-Barr virus induced 3 (ebi3), mRNA
NM_001124406.1	chemokine receptor-like protein 1 (LOC100136107), mRNA
NM_001124407.1	complement component 7a (c7a), mRNA
NM_001124408.1	complement component 8, gamma polypeptide (c8g), mRNA
NM_001124409.1	membrane protein p24B (p24b), mRNA
NM_001124410.1	complement factor H (cfh), mRNA
NM_001124411.1	jun proto-oncogene (LOC100136112), mRNA
NM_001124412.1	toll-like receptor 22 (tlr22), mRNA
NM_001124413.1	interleukin-17 receptor (il17r), mRNA
NM_001124414.1	CD80-like protein (cd80), mRNA
NM_001124415.1	cytokine receptor family member B12 (crfb12), mRNA
NM_001124416.2	interferon gamma receptor 1-like (ifngr1l), mRNA
NM_001124417.1	vascular endothelial growth factor precursor (vegf), mRNA
NM_001124418.1	clusterin-1 (LOC100136120), mRNA
NM_001124420.1	Toll-interleukine I receptor interacting protein I (LOC100136122), mRNA
NM_001124421.1	MYD88 innate immune signal transduction adaptor (myd88), mRNA
NM_001124422.1	CD59 molecule (CD59 blood group) (cd59), mRNA
NM_001124423.1	chemokine (C-X-C motif) receptor 3, tandem duplicate 1 (cxcr3.1), mRNA
NM_001124424.1	MAPK /ERK kinase (tmek), mRNA
NM_001124425.1	lymphotoxin beta 2 (lt-b2), mRNA
NM_001124426.1	complement component 9 (c9), mRNA
NM_001124429.1	beclin 1, autophagy related (becn1), mRNA
NM_001124430.1	ribosomal protein S7 (LOC100136136), mRNA
NM_001124431.1	vitronectin b (vtnb), mRNA
NM_001124432.1	solute carrier family 5 member 2 (slc5a2), mRNA
NM_001124433.1	type I interferon (LOC100136140), mRNA
NM_001124434.1	defensin, beta-like 1 (defbl1), mRNA
NM_001124435.1	CD18 protein (cd18), mRNA
NM_001124436.1	serum amyloid A (saa), mRNA
NM_001124437.1	translocating chain-associating membrane protein 1 (LOC100136147), mRNA
NM_001124438.1	interferon regulatory factor 2 (irf2), mRNA
NM_001124439.1	nicotinic acetylcholine receptor alpha 9-I subunit (nachra9), mRNA
NM_001124440.1	beta2-adrenergic receptor (LOC100136153), mRNA
NM_001124441.1	CD74 molecule, major histocompatibility complex, class II invariant chain b (cd74b), mRNA
NM_001124442.1	invariant chain S25-7 (LOC100136156), mRNA
NM_001124443.1	invariant chain INVX (LOC100136157), mRNA
NM_001124444.1	progesterone receptor membrane component 1 (pgrmc1), mRNA
NM_001124445.1	oocyte protease inhibitor-1 (opi-1), mRNA
NM_001124446.1	glycogen synthase kinase binding protein (LOC100136162), mRNA
NM_001124447.1	CCAAT enhancer binding protein beta (cebpb), mRNA
NM_001124448.1	hyperpolarization activated cyclic nucleotide-gated potassium channel 2 (hcn2), mRNA
NM_001124450.1	matrix Gla protein (LOC100136171), mRNA
NM_001124451.1	prion-like protein (LOC100136172), mRNA
NM_001124452.1	beta-3b-adrenergic receptor (LOC100136173), mRNA
NM_001124453.1	rtp12.5 (LOC100136175), mRNA
NM_001124454.4	selenoprotein F (selenof), mRNA
NM_001124455.1	epithelial calcium channel (ecac), mRNA
NM_001124456.1	troponin C (LOC100136178), mRNA
NM_001124457.1	syntaxin 1B (LOC100136181), mRNA
NM_001124458.1	ATPase Na+/K+ transporting subunit alpha 2a (atp1a2a), mRNA
NM_001124459.1	Na/K ATPase alpha subunit isoform 1c (LOC100136183), mRNA
NM_001124460.1	Na/K ATPase alpha subunit isoform 1b (LOC100136184), mRNA
NM_001124461.1	Na/K ATPase alpha subunit isoform 1a (LOC100136185), mRNA
NM_001124462.1	aprataxin (aptx), mRNA
NM_001124463.1	cathelicidin antimicrobial peptide (LOC100136187), mRNA
NM_001124464.1	liver-expressed antimicrobial peptide 2 (leap2), mRNA
NM_001124465.1	liver-expressed antimicrobial peptide 2B (leap-2b), mRNA
NM_001124466.1	zinc finger protein 183 (LOC100136190), mRNA
NM_001124467.2	C5a receptor (c5ar), mRNA
NM_001124468.1	tyrosine 3-monooxygenase/tryptophan 5-monooxygenase activation protein, beta polypeptide a (ywhaba), mRNA
NM_001124469.1	14-3-3B2 protein (LOC100136193), mRNA
NM_001124470.1	tyrosine 3-monooxygenase/tryptophan 5-monooxygenase activation protein, theta polypeptide a (ywhaqa), mRNA
NM_001124471.1	14-3-3C2 protein (LOC100136195), mRNA
NM_001124472.1	14-3-3E1 protein (LOC100136196), mRNA
NM_001124473.1	14-3-3E2 protein (LOC100136197), mRNA
NM_001124474.1	14-3-3G1 protein (LOC100136198), mRNA
NM_001124475.1	3-monooxygenase/tryptophan 5-monooxygenase activation protein, gamma polypeptide 2 (ywhag2), mRNA
NM_001124476.1	14-3-3A1 protein (LOC100136200), mRNA
NM_001124477.1	tyrosine 3-monooxygenase/tryptophan 5-monooxygenase activation protein, eta polypeptide (ywhah), mRNA
NM_001124478.1	calreticulin (crt), mRNA
NM_001124480.1	cathelicidin 1 (LOC100136204), mRNA
NM_001124481.1	solute carrier family 39 member 1 (slc39a1), mRNA
NM_001124482.1	nuclear receptor subfamily 3, group C, member 1 (glucocorticoid receptor) (nr3c1), mRNA
NM_001124483.1	mineralocorticoid receptor form A (mra), mRNA
NM_001124484.1	forkhead box L2-like (foxl2l), mRNA
NM_001124485.1	Foxl2 ortholog (LOC100136214), mRNA
NM_001124486.1	SLC26A1-like protein (LOC100136215), mRNA
NM_001124487.1	carbonic anhydrase 4 (ca4), mRNA
NM_001124488.1	gill-specific calpain (LOC100136217), mRNA
NM_001124489.2	CCL4 protein (ccl4), mRNA
NM_001124490.1	calpain 1, (mu/I) large subunit (capn1), mRNA
NM_001124491.1	calpain 2 catalytic subunit (capn2), mRNA
NM_001124492.1	metal response element-binding transcription factor (mtf), mRNA
NM_001124493.2	caspace-like protein (casp), mRNA
NM_001124494.1	prepro-cathepsin C (LOC100136230), mRNA
NM_001124495.1	cathepsin Y (cathy), mRNA
NM_001124496.2	Cd63 antigen (cd63), mRNA
NM_001124497.1	CD59-like protein (cd59), mRNA
NM_001124498.1	bradykinin receptor B1 (bdkrb1), mRNA
NM_001124499.2	cystatin B (cpi1), mRNA
NM_001124500.1	cytotoxic and regulatory T cell molecule (crtam), mRNA
NM_001124501.1	ubiquitin-conjugating enzyme E2D 2 isoform 1 (LOC100136237), mRNA
NM_001124502.1	endothelial differentiation-related factor 1 (edf1), mRNA
NM_001124503.2	growth hormone inducible transmembrane protein (ghitm), mRNA
NM_001124504.1	neutrophil cytosolic factor 2 (LOC100136240), mRNA
NM_001124505.1	neutrophil cytosolic factor 4 (ncf4), mRNA
NM_001124506.1	outer dense fiber of sperm tails 3B (odf3b), mRNA
NM_001124507.1	synaptonemal complex protein 3 (sycp3), mRNA
NM_001124508.1	tissue inhibitor of metalloproteinase 2 (LOC100136244), mRNA
NM_001124509.1	cyclin L1 (LOC100136245), mRNA
NM_001124510.1	valosin containing protein (LOC100136246), mRNA
NM_001124511.1	CD36 antigen (LOC100136247), mRNA
NM_001124512.2	T-cell activation Rho GTPase-activating protein (LOC100136248), mRNA
NM_001124513.1	Spi-1/PU.1 transcription factor (LOC100136249), mRNA
NM_001124514.1	lectin (LOC100136250), mRNA
NM_001124515.1	leukocyte elastase inhibitor (LOC100136251), mRNA
NM_001124516.1	regulator of G-protein signalling 14 (LOC100136252), mRNA
NM_001124517.1	vascular cell adhesion molecule-like protein (LOC100136253), mRNA
NM_001124518.1	zinc finger protein 313 (zfp313), mRNA
NM_001124519.1	cholinergic receptor nicotinic alpha 9 subunit (chrna9), mRNA
NM_001124520.1	junB protein (LOC100136256), mRNA
NM_001124521.3	myc-regulated DEAD box protein (LOC100136257), mRNA
NM_001124522.1	annexin A1a (LOC100136258), mRNA
NM_001124523.1	Rhesus blood group, C glycoprotein (rhcg), mRNA
NM_001124524.2	progesterone receptor-related protein p23 (tebp), mRNA
NM_001124525.1	glutathione peroxidase 1 (gpx1), mRNA
NM_001124526.2	spermatogenesis associated 4 (spata4), mRNA
NM_001124527.2	vasoactive intestinal polypeptide receptor type 2 (LOC100136266), mRNA
NM_001124528.1	solute carrier family 30 member 1a (slc30a1a), mRNA
NM_001124529.1	myogenic factor 5 (LOC100136271), mRNA
NM_001124530.1	aminoadipate-semialdehyde synthase (aass), mRNA; nuclear gene for mitochondrial product
NM_001124531.1	type I interferon (ifn1), mRNA
NM_001124532.1	CD28-like protein (LOC100136274), mRNA
NM_001124533.1	CD28 molecule (cd28), mRNA
NM_001124534.1	somatostatin receptor 1a (LOC100136276), mRNA
NM_001124535.1	growth hormone receptor isoform 1 (ghr1), mRNA
NM_001124536.1	FGF2 (LOC100136280), mRNA
NM_001124537.1	fushi tarazu factor 1 (ftz-f1), mRNA
NM_001124538.1	calpastatin long (LOC100136283), mRNA
NM_001124539.1	CD4-1 molecule (cd4-1), mRNA
NM_001124540.1	CD4-2 molecule, tandem duplicate 2 (cd4-2.2), mRNA
NM_001124541.1	LCK1 (LOC100136287), mRNA
NM_001124542.1	LCK2 (LOC100136288), mRNA
NM_001124543.1	thyroid stimulating hormone subunit beta a (tshba), mRNA
NM_001124544.1	SOX-LZ (LOC100136290), mRNA
NM_001124545.1	beta-globin (LOC100136291), mRNA
NM_001124546.1	SoxP1 (LOC100136292), mRNA
NM_001124547.1	ferritin H-1 (LOC100136293), mRNA
NM_001124548.1	ferritin H-2 (LOC100136294), mRNA
NM_001124549.1	ferritin H-3 (LOC100136295), mRNA
NM_001124550.1	alpha-globin I (LOC100136296), mRNA
NM_001124551.2	hemoglobin, alpha 1 (hba1), mRNA
NM_001124552.1	transferrin-a (tfa), mRNA
NM_001124553.1	TAP binding protein (tapasin), tandem duplicate 1 (tapbp.1), mRNA
NM_001124554.1	TAP binding protein like (tapbpl), mRNA
NM_001124555.1	BRD2-like (LOC100136302), mRNA
NM_001124556.1	FBPL4 (LOC100136303), mRNA
NM_001124557.1	insulin-like growth factor binding protein 3 (LOC100136304), mRNA
NM_001124558.1	estrogen receptor alpha 2 (LOC100136309), mRNA
NM_001124559.1	activating transcription factor 1 (atf1), mRNA
NM_001124560.1	insulin-like growth factor binding protein 6 (igfbp6), mRNA
NM_001124561.1	insulin-like growth factor binding protein 1 (igfbp1), mRNA
NM_001124562.1	CXC chemokine d2 (cxcd2), mRNA
NM_001124563.1	connexin 43 (cx43), mRNA
NM_001124564.1	tumor necrosis factor (ligand) superfamily, member 13b (tnfsf13b), mRNA
NM_001124565.1	TNF superfamily member 10-like protein (LOC100136317), mRNA
NM_001124566.1	BAFF and APRIL-like molecule (balm), mRNA
NM_001124567.2	TNF superfamily member 14 (light), mRNA
NM_001124568.1	TNF superfamily member 11 (LOC100136320), mRNA
NM_001124569.1	TNF-New isoform 1 (LOC100136321), mRNA
NM_001124570.2	estrogen receptor beta 2 (erb2), mRNA
NM_001124571.1	uncoupling protein 2B (ucp2b), mRNA
NM_001124573.1	progestin membrane receptor component 2 (pgmrc2), mRNA
NM_001124574.1	cysteine- and glycine-rich protein 1 (csrp1), mRNA
NM_001124575.1	DNA-damage-inducible transcript 4-like (LOC100136335), mRNA
NM_001124576.1	myostatin 2a (mstn2a), mRNA
NM_001124577.1	Rhcg1-a (rhcg1-b), mRNA
NM_001124578.1	toll-like receptor 3 (tlr3), mRNA
NM_001124579.2	gonadal-soma derived growth factor (LOC100136343), mRNA
NM_001124580.1	OORP (LOC100136345), mRNA
NM_001124581.1	macrophage migration inhibitory factor (mif), mRNA
NM_001124582.1	embryonic alpha-type globin2 (LOC100136590), mRNA
NM_001124583.1	dynein light chain 2 (dlc2), mRNA
NM_001124584.1	small ubiquitin-related protein 1 (sumo-1), mRNA
NM_001124585.1	LBP (LPS binding protein)/BPI (bactericidal/permeability-increasing protein)-1 (lbp/bpi-1), mRNA
NM_001124586.1	follicle stimulating hormone subunit beta (fshb), mRNA
NM_001124587.1	salmon calcitonin-Ia precursor (LOC100136595), mRNA
NM_001124588.2	ghrelin/obestatin prepropeptide (ghrl), mRNA
NM_001124589.1	testis catalytic subunit of cyclic adenosine 3', 5'-monophosphate dependent protein kinase (LOC100136597), mRNA
NM_001124590.1	NK2 homeobox 1a (nkx2.1a), mRNA
NM_001124591.1	heat shock 90kDa protein 1 beta isoform b (hsp90bb), mRNA
NM_001124592.1	heat shock protein, alpha-crystallin-related, 1 (hspb1), mRNA
NM_001124593.1	stomatin (stom), mRNA
NM_001124594.1	growth hormone secretagogue receptor 1a (ghs-r), mRNA
NM_001124595.1	complement factor b, like (cfbl), mRNA
NM_001124596.1	carbonyl reductase 1 (LOC100136606), mRNA
NM_001124597.1	V-type ATPase B subunit (LOC100136607), mRNA
NM_001124598.1	cardiac sodium-calcium exchanger (ncx), mRNA
NM_001124599.1	prolactin receptor a (prlra), mRNA
NM_001124600.1	zona pellucida glycoprotein 2.3 (zp2.3), mRNA
NM_001124601.1	differentially regulated trout protein 1 (LOC100136615), mRNA
NM_001124602.1	WT1 transcription factor b (wt1b), mRNA
NM_001124603.1	Sec61 alpha form A (LOC100136621), mRNA
NM_001124604.1	lipoprotein lipase (lpl), mRNA
NM_001124606.1	glutamine synthetase (gs04), mRNA
NM_001124607.1	complement component 8, beta polypeptide (c8b), mRNA
NM_001124608.1	VHSV-induced protein-9 (lgals9), mRNA
NM_001124609.1	ubiquitin-like protein (ublp), mRNA
NM_001124610.2	C-C chemokine receptor type 9-like (ccr9), mRNA
NM_001124611.1	CCK-N protein (cck-n), mRNA
NM_001124612.1	simple type II keratin K8a (S1) (s1), mRNA
NM_001124613.1	interferon inducible protein (iip), mRNA
NM_001124614.1	decoy receptor 3 protein-like (LOC100136637), mRNA
NM_001124616.1	interleukin 20 receptor, alpha (il20ra), mRNA
NM_001124617.1	interleukin 18 (il-18), mRNA
NM_001124618.1	complement component 7b (c7b), mRNA
NM_001124619.2	interleukin 17A (il-17a), mRNA
NM_001124620.1	interferon gamma (ifng), mRNA
NM_001124621.1	complement C6 (c6), mRNA
NM_001124622.1	transcription factor Myc (myc), mRNA
NM_001124623.1	interleukin 21 receptor (il21r), mRNA
NM_001124624.1	complement component 8, alpha polypeptide (c8a), mRNA
NM_001124625.1	chemokine (C-X-C motif) receptor 3, tandem duplicate 2 (cxcr3.2), transcript variant 1, mRNA
NM_001124626.1	translocator protein (tspo), mRNA
NM_001124627.1	corticotropin-releasing factor isoform 2 precursor (crf), mRNA
NM_001124628.1	beta-3a-adrenergic receptor (LOC100136655), mRNA
NM_001124629.1	neuronal-type voltage-gated calcium channel subunit Cav2.2 (cacna1b), mRNA
NM_001124630.1	Na/K ATPase alpha subunit isoform 3 (atp1a3), mRNA
NM_001124631.1	corticotropin releasing factor binding protein precursor (crf-bp), mRNA
NM_001124632.1	caudal-type homeobox protein 1 (cdx1), mRNA
NM_001124633.1	CD209 molecule (cd209), mRNA
NM_001124634.1	leukotriene b4 12-hydroxydehydrogenase/15-ketoreductase (LOC100136663), mRNA
NM_001124635.1	macrophage myristoylated alanine-rich C kinase-like protein (LOC100136664), mRNA
NM_001124636.1	elongation of very long chain fatty acids (FEN1/Elo2, SUR4/Elo3, yeast)-like 2 (LOC100136665), mRNA
NM_001124637.1	5'-AMP-activated protein kinase gamma-1 subunit (LOC100136666), mRNA
NM_001124638.1	calcium/calmodulin-dependent protein kinase Ib (camk1b), mRNA
NM_001124639.2	TNFRSF1A associated via death domain (tradd), mRNA
NM_001124640.1	regulator of G-protein signaling 18 (rgs18), mRNA
NM_001124641.1	adenylate cyclase activating polypeptide 1b (pituitary) receptor type I (adcyap1r1b), mRNA
NM_001124642.1	vasoactive intestinal peptide receptor 1 (vipr1), mRNA
NM_001124643.1	somatostatin receptor type 1 subtype B (sstr1b), mRNA
NM_001124644.1	carbonic anhydrase-related protein (car8), mRNA
NM_001124645.1	calpastatin (cast), mRNA
NM_001124646.1	POU class 1 homeobox 1 (pou1f1), mRNA
NM_001124647.1	caspase-9 (LOC100136676), mRNA
NM_001124648.3	insulin-like growth factor binding protein 7 (igfbp7), mRNA
NM_001124649.1	insulin-like growth factor binding protein 2 (igfbp2), mRNA
NM_001124650.1	alpha-1D adrenoreceptor (adra1b), mRNA
NM_001124651.1	progestin and adipoQ receptor family member VIII (paqr8), mRNA
NM_001124652.1	insulin-like growth factor binding protein 5 (igfbp5), mRNA
NM_001124653.1	adrenergic, alpha-1A-, receptor (adra1a), mRNA
NM_001124654.1	uncoupling protein 2A (ucp2a), mRNA
NM_001124655.1	ATP-binding cassette, sub-family C (CFTR/MRP), member 2 (abcc2), mRNA
NM_001124656.1	ATP-binding cassette, sub-family B (MDR/TAP), member 11b (abcb11b), mRNA
NM_001124657.1	interleukin 6 (interferon, beta 2) (il6), mRNA
NM_001124658.1	cyclin B1 (LOC100136690), mRNA
NM_001124659.2	cyclin B2 (LOC100136691), mRNA
NM_001124660.1	Cdc2 kinase (LOC100136692), mRNA
NM_001124661.1	DND microRNA-mediated repression inhibitor 1 (dnd1), mRNA
NM_001124662.1	Rhesus blood group family type B glycoprotein (rhgb), mRNA
NM_001124663.1	Rh blood group, D antigen (rhd), mRNA
NM_001124664.1	flavin-containing monooxygenase FMO1 (LOC100136696), mRNA
NM_001124665.1	Hsp27beta (LOC100136697), mRNA
NM_001124666.1	TNF superfamily member 5 (cd40l), mRNA
NM_001124667.2	prostaglandin G/H synthase 2-like (LOC110521832), mRNA
NM_001124668.1	RACK1 (LOC100136700), mRNA
NM_001124669.1	preproinsulin 1 (LOC100136702), mRNA
NM_001124670.1	preproinsulin 2 (LOC100136703), mRNA
NM_001124671.1	TNF superfamily member 13 (tnfsf13), mRNA
NM_001124672.1	nuclear receptor subfamily 1, group I, member 2 (nr1i2), mRNA
NM_001124673.1	sex hormone-binding globulin beta form (shbgb), mRNA
NM_001124674.2	Rhag (LOC100136711), mRNA
NM_001124675.1	alpha-1B adrenoceptor (LOC100136712), mRNA
NM_001124676.1	potassium voltage-gated channel, subfamily H (eag-related), member 2 (kcnh2), mRNA
NM_001124677.1	Dermo-1 (LOC100136714), mRNA
NM_001124678.1	slow myosin light chain 2 (LOC100136717), mRNA
NM_001124679.1	fast myosin light chain 2 (LOC100136718), mRNA
NM_001124680.1	melanocortin 2 receptor (mc2r), mRNA
NM_001124681.1	zygote arrest 1 (zar1), mRNA
NM_001124682.1	Pax-5 protein (pax-5), mRNA
NM_001124683.1	breast cancer resistance protein (abcg2), mRNA
NM_001124684.1	v-mos Moloney murine sarcoma viral oncogene homolog (mos), mRNA
NM_001124687.1	polysialoglycoprotein (LOC100136727), mRNA
NM_001124688.1	monoamine oxidase (LOC100136729), mRNA
NM_001124689.1	growth hormone 1 (gh1), mRNA
NM_001124690.2	somatotropin-2 (gh2), mRNA
NM_001124691.1	tubulin alpha chain, testis-specific (LOC100136736), mRNA
NM_001124692.1	tumor protein p53 (tp53), mRNA
NM_001124693.2	ependymin (epd), mRNA
NM_001124694.2	ependymin (om-ii), mRNA
NM_001124695.1	solute carrier family 9 member A1b (slc9a1b), mRNA
NM_001124696.1	insulin-like growth factor I (LOC100136741), mRNA
NM_001124697.1	insulin-like growth factor 2b (igf2b), mRNA
NM_001124698.1	glucagon I (gcg1), mRNA
NM_001124699.2	transcriptional regulator Myc-like (c-myc), mRNA
NM_001124700.1	glucagon II (gcg2), mRNA
NM_001124701.1	myelin proteolipid protein (plp), mRNA
NM_001124702.1	secreted acidic cysteine rich glycoprotein (sparc), mRNA
NM_001124703.1	preprosomatostatin II (LOC100136751), mRNA
NM_001124704.2	cystatin (LOC100136752), mRNA
NM_001124705.1	G-protein (p-ras), mRNA
NM_001124706.1	terminal deoxynucleotidyl transferase (tdt), mRNA
NM_001124707.1	signal transducer/activator of transcription (stat1-1), mRNA
NM_001124708.1	Stat3 (rbtstat3), mRNA
NM_001124709.1	carbamoyl-phosphate synthase 1, mitochondrial (cps1), mRNA; nuclear gene for mitochondrial product
NM_001124710.1	aryl hydrocarbon receptor nuclear translocator (arnt), mRNA
NM_001124711.1	cathepsin D (LOC100136761), mRNA
NM_001124712.1	IKAROS family zinc finger 1 (Ikaros) (ikzf1), mRNA
NM_001124713.1	fatty acid binding protein 3, muscle and heart (fabp3), mRNA
NM_001124714.1	high mobility group-T protein (LOC100136765), mRNA
NM_001124715.2	creatine kinase (ckb), mRNA
NM_001124716.1	lysozyme II (lyz2), mRNA
NM_001124717.2	Band 3 (LOC100136769), mRNA
NM_001124718.1	proopiomelanocortin a (pomca), mRNA
NM_001124719.1	proopiomelanocortin B (LOC100136772), mRNA
NM_001124720.1	MYOD protein (myod), mRNA
NM_001124721.2	pentraxin (LOC100136775), mRNA
NM_001124722.1	inhibitor of DNA binding 1 (id1), mRNA
NM_001124723.1	Id2 protein (id2), mRNA
NM_001124724.1	K18, simple type I keratin (LOC100136778), mRNA
NM_001124725.1	c-reactive protein, pentraxin-related (crp), mRNA
NM_001124726.1	signal sequence receptor, alpha (LOC100136780), mRNA
NM_001124727.1	myogenin (myog), mRNA
NM_001124728.1	myoblast determination protein 2 (myod2), mRNA
NM_001124729.1	vimentin (vim), mRNA
NM_001124730.1	nuclear receptor subfamily 3, group C, member 1 (glucocorticoid receptor) (LOC100136786), mRNA
NM_001124731.1	growth hormone receptor (ghr), mRNA
NM_001124732.1	sodium channel, voltage-gated, type IV, alpha, a (LOC100136790), mRNA
NM_001124733.1	prolactin (prl), mRNA
NM_001124734.1	simple type II keratin K8b (S2) (krt79), mRNA
NM_001124735.1	carnitine palmitoyl transferase I (cpt1), mRNA
NM_001124736.1	leucine rich repeat neuronal 1 (LOC100136832), mRNA
NM_001124737.1	recombination activating 1 (rag1), mRNA
NM_001124738.1	macrophage colony-stimulating factor receptor (LOC100136949), mRNA
NM_001124739.1	macrophage colony stimulating factor receptor-like (LOC100136950), mRNA
NM_001124740.1	mineralocorticoid receptor form B (mrb), mRNA
NM_001124741.1	anion exchanger (LOC100136955), mRNA
NM_001124742.1	cytochrome P450 2K5 (cyp2k5), mRNA
NM_001124743.1	type II keratin E1 (e1), mRNA
NM_001124744.1	membrane-Toll-like receptor 5 (tlr5m), mRNA
NM_001124745.1	heat shock protein 70b (hsp70b), mRNA
NM_001124746.1	signal transducer/activator of transcription (stat1-2), mRNA
NM_001124747.1	cytochrome P450, family 17, subfamily A, polypeptide 1 (cyp17a1), mRNA
NM_001124748.1	heat shock transcription factor 1 (hsf1), mRNA
NM_001124749.1	heat shock transcription factor 1a (hsf1a), mRNA
NM_001124750.1	reticulon 4 (rtn4), mRNA
NM_001124751.1	Mx2 protein (mx2), mRNA
NM_001124753.1	estrogen receptor 2a (esr2a), mRNA
NM_001124754.1	cytochrome P450 1A3 (cyp1a3), mRNA
NM_001124755.1	cytochrome P450 2K4 (cyp2k4), mRNA
NM_001129982.1	thymosin beta (LOC100170202), mRNA
NM_001129984.1	VHSV-induced protein-8 (LOC100170204), mRNA
NM_001129986.1	type II keratin E3 (e3), mRNA
NM_001129987.1	IL15 receptor alpha chain (LOC100170207), mRNA
NM_001129988.2	G alpha s/olf-1 protein (LOC100170209), mRNA
NM_001129990.1	troponin I (LOC100170211), mRNA
NM_001129991.2	toll-like receptor 9 (tlr9), mRNA
NM_001129992.1	otolith matrix macromolecule-64 (LOC100170213), mRNA
NM_001130994.1	solute carrier family 9 member 2 (slc9a2), mRNA
NM_001130995.1	sodium/hydrogen exchanger isoform 3 (nhe3), mRNA
NM_001134847.1	perforin (prf1), mRNA
NM_001135695.1	notch 1 (notch1), mRNA
NM_001136097.1	ammonium transporter Rh type B (rhbg2a), mRNA
NM_001142780.1	ornithine decarboxylase antizyme 1b (oaz1b), mRNA
NM_001142783.1	ornithine decarboxylase antizyme 1a (oaz1a), mRNA
NM_001145890.1	leptin (lep), mRNA
NM_001145891.1	eukaryotic translation initiation factor 2-alpha kinase 2 (eif2ak2), mRNA
NM_001146166.1	suppressor of cytokine signaling 1 (socs1), mRNA
NM_001146167.1	suppressor of cytokine signaling 2 (LOC100272211), mRNA
NM_001146168.1	suppressor of cytokine signaling 3 (socs3), mRNA
NM_001159336.2	dehydrodolichyl diphosphate synthase (dhdds), mRNA
NM_001159337.1	checkpoint kinase 2 (chek2), mRNA
NM_001159338.1	nuclear receptor subfamily 1, group H, member 3 (nr1h3), mRNA
NM_001159339.1	type I interferon 5 (ifn5), mRNA
NM_001160312.1	cytochrome b558 alpha-subunit (p22-phox), mRNA
NM_001160474.1	gastric chitinase (LOC100301636), mRNA
NM_001160475.1	pepsinogen (LOC100301637), mRNA
NM_001160476.1	precursor of second macrophage colony-stimulating factor (csf1-2), mRNA
NM_001160477.1	CD86 molecule (cd86), mRNA
NM_001160478.1	mannan-binding lectin serine peptidase 1 (masp1), mRNA
NM_001160479.1	mannan-binding lectin H1 (LOC100301641), mRNA
NM_001160480.1	mannan-binding lectin H2 (LOC100301642), mRNA
NM_001160482.1	putative sodium hydrogen exchanger 3b (nhe3b), mRNA
NM_001160483.1	follistatin (fst), mRNA
NM_001160484.1	BMP and activin membrane-bound inhibitor (Xenopus laevis) homolog a (bambia), mRNA
NM_001160485.1	titin-cap (LOC100301652), mRNA
NM_001160486.1	decorin (LOC100301653), mRNA
NM_001160487.1	follistatin-like 3 glycoprotein (LOC100301654), mRNA
NM_001160488.1	follistatin a (fsta), mRNA
NM_001160489.1	mitochondrial complex I subunit NDUFB2 (LOC100301658), mRNA; nuclear gene for mitochondrial product
NM_001160490.1	brain creatine kinase b (LOC100301659), mRNA
NM_001160491.1	adenine nucleotide translocator 2 (si:dkey-251i10.1), mRNA
NM_001160492.1	polymeric immunoglobulin receptor-like (nilt2), mRNA
NM_001160493.1	NILT3 leukocyte receptor (nilt3), mRNA
NM_001160495.1	C type lectin receptor B (LOC100301666), mRNA
NM_001160496.1	thymidine kinase 1, soluble (tk1), mRNA
NM_001160497.1	NME/NM23 nucleoside diphosphate kinase 4 (nme4), mRNA
NM_001160498.1	succinate-CoA ligase GDP/ADP-forming subunit alph (suclg1), mRNA; nuclear gene for mitochondrial product
NM_001160499.1	cardiac calsequestrin (LOC100301670), mRNA
NM_001160501.1	peptidylarginine deiminase (pad), mRNA
NM_001160502.1	type I interferon 3 (ifn3), mRNA
NM_001160505.1	type I interferon 2 (ifn2), mRNA
NM_001160507.1	hematological and neurological expressed 1 (hn1), mRNA
NM_001160508.1	LIM domain only 2 (rhombotin-like 1) (lmo2), mRNA
NM_001160509.1	ubiquitin-conjugating enzyme E2B (RAD6 homolog) (ube2b), mRNA
NM_001160510.1	HIG1 domain family member 1A (hig1a), mRNA
NM_001160511.2	40S ribosomal protein S19 (rs19), mRNA
NM_001160512.1	phosphatidylinositol glycan anchor biosynthesis class Y (zgc:162634), mRNA
NM_001160513.2	Josephin-2 (jos2), mRNA
NM_001160514.2	retinol dehydrogenase 12 (all-trans and 9-cis) (LOC100301685), mRNA
NM_001160515.1	YEE9 protein (yee9), mRNA
NM_001160516.1	reticulon 3 (rtn3), mRNA
NM_001160517.2	HSPC020 homolog (hs020), mRNA
NM_001160518.1	BolA-like protein 2 (zgc:112271), mRNA
NM_001160519.1	40S ribosomal protein S5 (rs5), mRNA
NM_001160521.1	Ferritin, heavy subunit (frih), mRNA
NM_001160522.2	Hemoglobin subunit alpha-D (zgc:163057), mRNA
NM_001160524.1	peptidylprolyl isomerase E (cyclophilin E) (ppie), mRNA
NM_001160525.1	Pre-mRNA branch site protein p14 (pm14), mRNA
NM_001160526.1	Bladder cancer-associated protein (bc10), mRNA
NM_001160527.1	ribosomal protein L9 (rpl9), mRNA
NM_001160528.2	ribosome production factor 1 homolog (rpf1), mRNA
NM_001160529.1	B-cell translocation gene 1 (si:dkey-42i9.4), mRNA
NM_001160530.1	polymerase (RNA) III (DNA directed) polypeptide K (polr3k), mRNA
NM_001160531.1	Cytosolic purine 5-nucleotidase (5ntc), mRNA
NM_001160532.2	ubiquitin-conjugating enzyme E2C (ube2c), mRNA
NM_001160533.2	BCL2 interacting protein 3 (bnip3), mRNA
NM_001160534.2	cleavage stimulation factor, 3' pre-RNA, subunit 3 (LOC100301705), mRNA
NM_001160535.2	impact RWD domain protein (impact), mRNA
NM_001160536.2	synapse associated protein 1 (syap1), mRNA
NM_001160537.2	Growth arrest and DNA-damage-inducible protein GADD45 beta (ga45b), mRNA
NM_001160538.2	signal peptidase complex subunit 3 homolog (S. cerevisiae) (spcs3), mRNA
NM_001160539.1	COMM domain containing 10 (commd10), mRNA
NM_001160540.2	Preimplantation protein 3 (mob3), mRNA
NM_001160541.1	C-x(9)-C motif containing 2 (cmc2), mRNA; nuclear gene for mitochondrial product
NM_001160542.1	DnaJ (Hsp40) homolog, subfamily C, member 12 (dnajc12), mRNA
NM_001160543.1	Calcium and integrin-binding protein 1 (kip1), mRNA
NM_001160544.1	partial optokinetic response b (pob), mRNA
NM_001160545.1	Vacuolar ATP synthase subunit F (vatf), mRNA
NM_001160546.1	TruB pseudouridine (psi) synthase family member 2 (trub2), mRNA; nuclear gene for mitochondrial product
NM_001160547.2	inosine triphosphatase (nucleoside triphosphate pyrophosphatase) (itpa), mRNA
NM_001160548.2	ribonuclease H2, subunit C (rnaseh2c), mRNA
NM_001160549.1	survival motor neuron domain containing 1 (smndc1), mRNA
NM_001160550.2	Betaine aldehyde dehydrogenase (badh), mRNA
NM_001160551.1	Transmembrane protein 85 (tmm85), mRNA
NM_001160552.1	UBX domain-containing protein 2 (ubxd2), mRNA
NM_001160553.1	DiGeorge syndrome critical region gene 6 (dgcr6), mRNA
NM_001160554.1	NME/NM23 family member 7 (nme7), mRNA
NM_001160555.2	Hemoglobin subunit beta-1 (hbb1), mRNA
NM_001160556.1	NEDD4 family-interacting protein 1 (nfip1), mRNA
NM_001160557.1	RER1 retention in endoplasmic reticulum 1 homolog (S. cerevisiae) (LOC100301728), mRNA
NM_001160558.1	Small nuclear ribonucleoprotein F (ruxf), mRNA
NM_001160559.2	glutathione S-transferase rho (gstr), mRNA
NM_001160560.2	CF115 protein (cf115), mRNA
NM_001160561.1	general transcription factor IIH, polypeptide 5 (gtf2h5), mRNA
NM_001160562.1	CU051 protein (cu051), mRNA
NM_001160563.2	Zinc finger protein OZF (ozf), mRNA
NM_001160564.2	Hemoglobin subunit alpha-4 (hba4), mRNA
NM_001160565.2	60S ribosomal protein L23 (rl23), mRNA
NM_001160566.1	DNA polymerase delta 4, accessory subunit (pold4), mRNA
NM_001160567.2	NADH dehydrogenase 1 alpha subcomplex subunit 13 (nduad), mRNA
NM_001160568.1	Calcineurin subunit B (canb1), mRNA
NM_001160569.1	signal sequence receptor, gamma (ssr3), mRNA
NM_001160570.1	methylthioadenosine phosphorylase (LOC100301741), mRNA
NM_001160571.1	SSM4 protein (ssm4), mRNA
NM_001160572.1	spermidine/spermine N1-acetyl transferase 1 (sat1), mRNA
NM_001160573.2	Hepatitis B virus X-interacting protein (xip), mRNA
NM_001160574.1	HUS1 checkpoint clamp component (hus1), mRNA
NM_001160575.2	RNA polymerase II subunit J (polr2j), mRNA
NM_001160576.1	defender against cell death 1 (dad1), mRNA
NM_001160577.2	myotubularin related protein 3 (LOC100301748), mRNA
NM_001160578.1	OTU deubiquitinase with linear linkage specificity a (otulina), mRNA
NM_001160579.1	guanine nucleotide binding protein (G protein), alpha 11 (Gq class) (gna11), mRNA
NM_001160580.1	Molybdenum cofactor synthesis protein cinnamon (cin), mRNA
NM_001160581.1	inositol(myo)-1(or 4)-monophosphatase 1 (impa1), mRNA
NM_001160582.1	NADH:ubiquinone oxidoreductase subunit A8 (ndufa8), mRNA
NM_001160583.1	nuclear transport factor 2-like export factor 2 (nxt2), mRNA
NM_001160584.1	FAM18B (fa18b), mRNA
NM_001160585.1	RNA polymerase I and III subunit D (polr1d), mRNA
NM_001160586.2	phosphatidylinositol glycan anchor biosynthesis, class H (pigh), mRNA
NM_001160587.1	26 proteasome complex subunit DSS1 (dss1), mRNA
NM_001160588.2	NADH dehydrogenase 1 alpha subcomplex subunit 6 (ndua6), mRNA
NM_001160589.2	pallidin homolog (mouse) (pldn), mRNA
NM_001160591.1	DCN1-like protein 1 (dcnl1), mRNA
NM_001160592.2	Eukaryotic translation initiation factor 6 (if6), mRNA
NM_001160593.1	Anaphase-promoting complex subunit 7 (apc7), mRNA
NM_001160594.1	SMT3 suppressor of mif two 3 homolog 1 (yeast) (sumo1), mRNA
NM_001160595.1	oleoyl-ACP hydrolase (olah), mRNA
NM_001160596.2	Biogenesis of lysosome-related organelles complex-1 subunit 3 (bl1s3), mRNA
NM_001160597.2	nipsnap homolog 2 (nipsnap2), mRNA
NM_001160598.1	mediator complex subunit 31 (med31), mRNA
NM_001160599.1	Zinc finger protein 706 (zn706), mRNA
NM_001160600.2	poly (ADP-ribose) polymerase family, member 3 (LOC100301771), mRNA
NM_001160601.2	actin related protein 2/3 complex, subunit 3 (arpc3), mRNA
NM_001160602.2	60S ribosomal protein L28 (rl28), mRNA
NM_001160603.2	NADH dehydrogenase 1 beta subcomplex subunit 10 (nduba), mRNA
NM_001160604.2	Normal mucosa of esophagus-specific gene 1 protein (nmes1), mRNA
NM_001160606.2	Prefoldin subunit 4 (pfd4), mRNA
NM_001160607.1	RAB3A, member RAS oncogene family (rab3a), mRNA
NM_001160608.1	RNA-binding protein 4B (rbm4b), mRNA
NM_001160609.1	Poly polymerase 14 (prp14), mRNA
NM_001160610.1	CJ104 protein (cj104), mRNA
NM_001160611.1	SYS1 homolog (sys1), mRNA
NM_001160612.2	ADP-ribosylation factor 4 (arf4), mRNA
NM_001160613.2	bisphosphate nucleotidase 1 (bpnt1), mRNA
NM_001160614.1	Superoxide dismutase (sodc), mRNA
NM_001160615.2	neural precursor cell expressed, developmentally down-regulated 8 (nedd8), mRNA
NM_001160616.1	methionine sulfoxide reductase A (msra), mRNA; nuclear gene for mitochondrial product
NM_001160617.2	Signal recognition particle 9 kDa protein (srp09), mRNA
NM_001160618.1	glutathione S-transferase omega 1 (gsto1), mRNA
NM_001160619.1	isopentenyl-diphosphate delta isomerase 1 (idi1), mRNA
NM_001160620.1	Eukaryotic translation initiation factor 4E-1A (if4ea), mRNA
NM_001160621.1	RNA terminal phosphate cyclase-like 1 (rcl1), mRNA
NM_001160622.2	40S ribosomal protein S10 (rs10), mRNA
NM_001160623.1	centrin 4 (cetn4), mRNA
NM_001160624.2	ADAM 10 (ada10), mRNA
NM_001160625.2	chromosome 5 C9orf78 homolog (c5h9orf78), mRNA
NM_001160626.1	vesicle-associated membrane protein 5 (vamp5), mRNA
NM_001160627.1	Eukaryotic translation initiation factor 5 (if5), mRNA
NM_001160628.2	chromosome 17 C1orf50 homolog (c17h1orf50), mRNA
NM_001160629.1	Crystallin J1A (crj1a), mRNA
NM_001160630.2	Small nuclear ribonucleoprotein Sm D3 (smd3), mRNA
NM_001160631.1	TAF12 RNA polymerase II, TATA box binding protein (TBP)-associated factor (taf12), mRNA
NM_001160632.2	60S ribosomal protein L15 (rl15), mRNA
NM_001160633.2	Mitogen-activated protein-binding protein-interacting protein (mapip), mRNA
NM_001160634.2	POP5 homolog, ribonuclease P/MRP subunit (pop5), mRNA
NM_001160635.2	polybromo-1 (pb1), mRNA
NM_001160636.2	60S ribosomal protein L32 (rl32), mRNA
NM_001160637.2	60S ribosomal protein L21 (rl21), mRNA
NM_001160638.2	BolA-like protein 3 (bola3), mRNA
NM_001160639.1	catechol-O-methyltransferase domain containing 1 (comtd1), mRNA
NM_001160640.2	ATPase H+ transporting V0 subunit cb (atp6v0cb), mRNA
NM_001160641.2	CCAAT/enhancer binding protein (C/EBP), delta (cebpd), mRNA
NM_001160642.2	RWD domain containing 1 (rwdd1), mRNA
NM_001160643.1	YOU2 protein (you2), mRNA
NM_001160644.2	gem (nuclear organelle) associated protein 2 (gemin2), mRNA
NM_001160645.1	COP9 signalosome complex subunit 6 (csn6), mRNA
NM_001160646.1	60S ribosomal protein L29 (rl29), mRNA
NM_001160647.1	UPF0027 protein F16A11.2 (yt6j), mRNA
NM_001160648.2	Methionine aminopeptidase 1 (ampm1), mRNA
NM_001160649.1	RNA polymerase II subunit D (polr2d), mRNA
NM_001160650.2	VAMP (vesicle-associated membrane protein)-associated protein A (vapa), mRNA
NM_001160651.1	ubiquitin-conjugating enzyme E2N (ube2n), mRNA
NM_001160652.1	FK506-binding protein 1A (fkb1a), mRNA
NM_001160653.2	AP-2 complex subunit mu-1 (ap2m1), mRNA
NM_001160654.1	Nicotinamide riboside kinase 2 (nrk2), mRNA
NM_001160655.1	LYR motif containing 2 (lyrm2), mRNA
NM_001160656.1	Translocon-associated protein subunit beta (ssrb), mRNA
NM_001160657.2	Transmembrane emp24 domain-containing protein 10 (tmeda), mRNA
NM_001160658.1	Eukaryotic translation initiation factor 3 subunit 12 (if3c), mRNA
NM_001160659.1	CF191 protein (cf191), mRNA
NM_001160660.1	Pyroglutamyl-peptidase 1 (pgpi), mRNA
NM_001160661.1	eukaryotic translation initiation factor 5A (eif5a), mRNA
NM_001160662.1	Beta-galactoside-binding lectin (leg), mRNA
NM_001160663.2	Myosin regulatory light chain 2, smooth muscle isoform (mlrn), mRNA
NM_001160664.2	ELAV-like protein 1 (elav1), mRNA
NM_001160665.1	SAR1 gene homolog A (S. cerevisiae) (sar1a), mRNA
NM_001160666.2	nucleolar protein interacting with the FHA domain of MKI67 (nifk), mRNA
NM_001160667.2	NADH:ubiquinone oxidoreductase subunit A1 (ndufa1), mRNA
NM_001160668.1	transmembrane and coiled-coil domains 1 (tmco1), mRNA
NM_001160669.2	Ubiquinone biosynthesis protein COQ7 homolog (coq7), mRNA
NM_001160670.1	DnaJ homolog subfamily C member 8 (dnjc8), mRNA
NM_001160671.1	40S ribosomal protein S13 (rs13), mRNA
NM_001160672.2	ribosomal protein L7-like 1 (rpl7l1), mRNA
NM_001160673.1	ras-related C3 botulinum toxin substrate 1 (rho family, small GTP binding protein Rac1) (rac1), mRNA
NM_001160674.1	Rab5 GDP/GTP exchange factor (rabx5), mRNA
NM_001160675.1	CQ032 protein (cq032), mRNA
NM_001160676.2	NPC intracellular cholesterol transporter 2 (npc2), mRNA
NM_001160677.1	MCTS1 re-initiation and release factor (mcts1), mRNA
NM_001160678.2	p53 and DNA-damage regulated 1 (pdrg1), mRNA
NM_001160679.1	phosphatidylethanolamine binding protein 1 (pebp1), mRNA
NM_001160680.1	H/ACA ribonucleoprotein complex subunit 3 (nola3), mRNA
NM_001160681.1	late endosomal/lysosomal adaptor, MAPK and MTOR activator 3 (lamtor3), mRNA
NM_001160682.2	Proline-rich protein BCA3 (bca3), mRNA
NM_001160683.1	40S ribosomal protein S21 (rs21), mRNA
NM_001160684.1	prostaglandin reductase 2 (ptgr2), mRNA
NM_001160685.1	NFU1 iron-sulfur cluster scaffold homolog (S. cerevisiae) (nfu1), mRNA; nuclear gene for mitochondrial product
NM_001160686.2	reactive oxygen species modulator 1 (romo1), mRNA
NM_001160687.2	ring-box 1 (rbx1), mRNA
NM_001160688.2	transport protein SEC61 subunit gamma (sc61g), mRNA
NM_001160690.1	coiled-coil-helix-coiled-coil-helix domain containing 7 (chchd7), mRNA
NM_001160691.1	GPI-anchored protein p137 (gp137), mRNA
NM_001160692.2	cleavage and polyadenylation specific factor 5 (cpsf5), mRNA
NM_001160693.1	Bet1 golgi vesicular membrane trafficking protein-like (bet1l), mRNA
NM_001160694.2	Acyl-CoA-binding protein (acbp), mRNA
NM_001160695.2	Cornichon homolog 4 (LOC100301866), mRNA
NM_001160696.2	actin related protein 6 (actr6), mRNA
NM_001160697.1	glutaredoxin 5 homolog (S. cerevisiae) (glrx5), mRNA
NM_001160698.2	prefoldin subunit 1 (pfdn1), mRNA
NM_001160699.2	Guanine nucleotide-binding protein GI/GS/GO gamma-5 subunit (gbg5), mRNA
NM_001160700.1	Dolichyl-diphosphooligosaccharide--protein glycosyltransferase subunit STT3A (stt3a), mRNA
NM_001160701.1	ATX1 antioxidant protein 1 homolog (atox1), mRNA
NM_001160702.1	Eukaryotic translation initiation factor 2 subunit 2 (if2b), mRNA
NM_001160703.2	asparagine-linked glycosylation 13 homolog (S. cerevisiae) (LOC100301874), mRNA
NM_001160704.1	UBX domain protein 8 (ubxn8), mRNA
NM_001161448.1	apolipoprotein A-II (apoa2), mRNA
NM_001164064.1	interleukin 22 (il-22), mRNA
NM_001164065.2	interleukin 2 (il2), mRNA
NM_001164066.2	membrane-associated ring finger (C3HC4) 5 (march5), mRNA
NM_001164068.1	SRY-box transcription factor 5 (sox5), mRNA
NM_001164069.2	archain 1a (arcn1a), mRNA
NM_001164070.1	Ntl T-box protein (ntl), mRNA
NM_001165040.1	Y-box binding protein (LOC100305135), mRNA
NM_001165041.1	programmed cell death 6 (pdcd6), mRNA
NM_001165042.1	ATP synthase H+ transporting mitochondrial F1 complex gamma polypeptide 1 (LOC100305137), mRNA
NM_001165044.1	Antolefinin (antol), mRNA
NM_001165045.2	prefoldin subunit 6 (pfdn6), mRNA
NM_001165046.1	Coiled-coil domain-containing protein 12 (ccd12), mRNA
NM_001165047.2	60S ribosomal protein L31 (rl31), mRNA
NM_001165048.1	COP9 signalosome complex subunit 5 (csn5), mRNA
NM_001165049.1	Transitional endoplasmic reticulum ATPase (tera), mRNA
NM_001165050.2	mediator complex subunit 21 (med21), mRNA
NM_001165051.1	40S ribosomal protein S4, X isoform (rs4x), mRNA
NM_001165053.2	histidine triad nucleotide binding protein 2 (hint2), mRNA; nuclear gene for mitochondrial product
NM_001165054.2	26S proteasome non-ATPase regulatory subunit 6 (psd6), mRNA
NM_001165055.1	serine/threonine/tyrosine interacting protein (LOC100305151), mRNA
NM_001165056.2	40S ribosomal protein S14 (rs14), mRNA
NM_001165057.1	SMT3 suppressor of mif two 3 homolog 2 (S. cerevisiae) (sumo2), mRNA
NM_001165058.1	NADH dehydrogenase 1 beta subcomplex subunit 7 (ndub7), mRNA
NM_001165059.1	cysteine-rich protein 1 (LOC100305155), mRNA
NM_001165060.1	Transforming protein RhoA (rhoa), mRNA
NM_001165061.2	N-acetylglucosamine-1-phosphate transferase subunit gamma (gnptg), mRNA
NM_001165062.2	COMM domain containing 3 (LOC100305158), mRNA
NM_001165063.1	DNA-directed RNA polymerase II 7.6 kDa polypeptide (rpb10), mRNA
NM_001165064.2	RNA polymerase II subunit I (polr2i), mRNA
NM_001165065.1	C4b-binding protein alpha chain (c4bp), mRNA
NM_001165066.2	SH2 domain containing 1A duplicate b (sh2d1ab), mRNA
NM_001165067.2	charged multivesicular body protein 3 (chmp3), mRNA
NM_001165068.1	FAM36A (fa36a), mRNA
NM_001165069.1	U1 small nuclear ribonucleoprotein C (ru1c), mRNA
NM_001165070.2	Charged multivesicular body protein 2a (chm2a), mRNA
NM_001165071.2	family with sequence similarity 32 member A (fam32a), mRNA
NM_001165072.1	RNA binding motif protein 8A (LOC100305168), mRNA
NM_001165073.2	Mortality factor 4-like protein 1 (mo4l1), mRNA
NM_001165074.1	COMM domain containing 6 (commd6), mRNA
NM_001165075.2	Proteasome subunit beta type 4 (psb4), mRNA
NM_001165076.2	Prolyl endopeptidase (ppce), mRNA
NM_001165077.1	Translation initiation factor eIF-2B subunit alpha (ei2ba), mRNA
NM_001165078.1	Tetraspanin-9 (tsn9), mRNA
NM_001165080.1	B-cell translocation gene 3 (btg3), mRNA
NM_001165081.2	Retinol dehydrogenase 3 (rdh3), mRNA
NM_001165082.1	IMP U3 small nucleolar ribonucleoprotein 3 (imp3), mRNA
NM_001165083.1	Guanine nucleotide-binding protein alpha-13 subunit (LOC100305179), mRNA
NM_001165084.2	CX04A protein (cx04a), mRNA
NM_001165085.1	Ras-related protein Rab-11A (rb11a), mRNA
NM_001165086.2	zinc finger protein 593 (znf593), mRNA
NM_001165087.1	eukaryotic translation initiation factor 3 subunit H (eif3h), mRNA
NM_001165088.2	Ras-related protein Ral-B (ralb), mRNA
NM_001165089.2	Replication protein A 14 kDa subunit (rfa3), mRNA
NM_001165090.2	NADH:ubiquinone oxidoreductase subunit B1 (ndufb1), mRNA
NM_001165091.1	Gamma-aminobutyric acid receptor-associated protein (gbrap), mRNA
NM_001165092.2	glycolipid transfer protein (gltp), mRNA
NM_001165093.2	TAF10 RNA polymerase II, TATA box binding protein (TBP)-associated factor (taf10), mRNA
NM_001165094.1	hematopoietically expressed homeobox (hhex), mRNA
NM_001165095.1	Group XIIA secretory phospholipase A2 (pg12a), mRNA
NM_001165096.2	60S ribosomal protein L36a (rl36a), mRNA
NM_001165097.2	Trafficking protein particle complex subunit 3 (tppc3), mRNA
NM_001165098.1	MANBAL (manbl), mRNA
NM_001165099.1	apolipoprotein O, a (apooa), mRNA
NM_001165100.1	Mothers against decapentaplegic homolog 3 (smad3), mRNA
NM_001165101.1	eukaryotic translation initiation factor 3, subunit M (eif3m), mRNA
NM_001165102.1	CK073 protein (ck073), mRNA
NM_001165103.2	IMP4, U3 small nucleolar ribonucleoprotein, homolog (yeast) (imp4), mRNA
NM_001165104.1	Guanine nucleotide-binding protein GI/GS/GO gamma-2 subunit (gbg2), mRNA
NM_001165105.2	Fatty acid-binding protein, heart (fabph), mRNA
NM_001165106.2	intraflagellar transport 122 homolog (Chlamydomonas) (ift122), transcript variant 3, mRNA
NM_001165107.1	ss18, like 2 (ss18l2), mRNA
NM_001165108.1	heme binding protein 2 (LOC100305204), mRNA
NM_001165109.1	Gamma-aminobutyric acid receptor-associated protein-like 2 (gbrl2), mRNA
NM_001165110.1	cytokine induced apoptosis inhibitor 1 (ciapin1), mRNA
NM_001165111.1	High choriolytic enzyme 1 (hce23), mRNA
NM_001165112.1	Cathepsin L (catl), mRNA
NM_001165113.2	T-cell surface glycoprotein CD3 zeta chain (cd3z), mRNA
NM_001165114.1	tissue factor pathway inhibitor 2 (LOC100305210), mRNA
NM_001165115.1	Proteasome subunit beta type 2 (psb2), mRNA
NM_001165116.2	NADH dehydrogenase iron-sulfur protein 5 (ndus5), mRNA
NM_001165117.2	sorcin (sri), mRNA
NM_001165118.1	zinc finger, matrin-type 2 (zmat2), mRNA
NM_001165119.1	cold inducible RNA binding protein (cirbp), mRNA
NM_001165120.1	CT030 protein (ct030), mRNA
NM_001165121.2	lipopolysaccharide-induced TNF factor (litaf), mRNA
NM_001165122.2	tRNA methyltransferase subunit 11-2 (trmt112), mRNA
NM_001165123.2	TAF7 RNA polymerase II, TATA box binding protein (TBP)-associated factor (taf7), mRNA
NM_001165124.1	mitochondrial transcription rescue factor 1 (mtres1), mRNA; nuclear gene for mitochondrial product
NM_001165125.2	dolichyl-phosphate mannosyltransferase polypeptide 3 (dpm3), mRNA
NM_001165126.2	activator of basal transcription 1 (abt1), mRNA
NM_001165127.1	Deoxyribonuclease gamma (dnsl3), mRNA
NM_001165128.1	actin related protein 2/3 complex inhibitor (arpin), mRNA
NM_001165129.1	Ubiquitin-conjugating enzyme E2-32 kDa complementing (ub2r1), mRNA
NM_001165130.1	Serine/threonine-protein phosphatase 4 catalytic subunit (pp4c), mRNA
NM_001165131.2	Serine palmitoyltransferase 2 (lcb2), mRNA
NM_001165132.2	peroxiredoxin 6 (prdx6), mRNA
NM_001165133.1	Glutathione S-transferase kappa 1 (gstk1), mRNA
NM_001165134.2	coiled-coil domain containing 58 (ccdc58), mRNA
NM_001165135.2	kinesin family member 3A (kif3a), mRNA
NM_001165137.1	magnesium dependent phosphatase 1 (mdp1), mRNA
NM_001165138.2	deoxycytidine kinase (dck), mRNA
NM_001165139.1	DIM1 dimethyladenosine transferase 1-like (S. cerevisiae) (dimt1l), mRNA
NM_001165140.1	dedicator of cyto-kinesis 2 (dock2), mRNA
NM_001165141.2	Carboxypeptidase A1 (cbpa1), mRNA
NM_001165142.1	CutA homolog (cuta), mRNA
NM_001165143.1	PRA1 family protein 3 (praf3), mRNA
NM_001165144.2	cytosolic iron-sulfur assembly component 2B (ciao2b), mRNA
NM_001165145.2	P2Y purinoceptor 2 (p2ry2), mRNA
NM_001165146.2	5-AMP-activated protein kinase subunit beta-1 (aakb1), mRNA
NM_001165147.1	Myelin-oligodendrocyte glycoprotein (mog), mRNA
NM_001165148.2	vesicle-associated membrane protein 8 (endobrevin) (LOC100305243), mRNA
NM_001165149.2	Eukaryotic translation initiation factor 4E-binding protein 2 (4ebp2), mRNA
NM_001165150.1	ras-related C3 botulinum toxin substrate 2 (rho family, small GTP binding protein Rac2) (rac2), mRNA
NM_001165151.1	ubiquitin-conjugating enzyme E2W (putative) (ube2w), mRNA
NM_001165152.2	serine palmitoyltransferase, small subunit A (sptssa), mRNA
NM_001165153.1	nudix (nucleoside diphosphate linked moiety X)-type motif 1 (nudt1), mRNA
NM_001165154.2	regulator of G-protein signaling 1 (rgs1), mRNA
NM_001165155.2	peroxiredoxin like 2C (prxl2c), mRNA
NM_001165156.1	60S ribosomal protein L7 (rl7), mRNA
NM_001165157.1	Profilin-1 (prof1), mRNA
NM_001165158.1	ATP-binding domain 1 family member B (atpbb), mRNA
NM_001165159.2	Syntaxin-7 (stx7), mRNA
NM_001165160.1	adaptor-related protein complex 3, sigma 1 subunit (LOC100305255), mRNA
NM_001165161.1	Heterogeneous nuclear ribonucleoprotein A0 (roa0), mRNA
NM_001165162.1	potassium channel tetramerization domain containing 5a (kctd5a), mRNA
NM_001165163.1	spastic paraplegia 21 (H. sapiens) (spg21), mRNA
NM_001165164.1	charged multivesicular body protein 5b (chmp5b), mRNA
NM_001165165.2	60S ribosomal protein L11 (rl11), mRNA
NM_001165166.1	chromosome 1 C15orf40 homolog (c1h15orf40), mRNA
NM_001165167.1	Heparin-binding EGF-like growth factor (hbegf), mRNA
NM_001165168.2	Trafficking protein particle complex subunit 5 (tppc5), mRNA
NM_001165169.1	CN112 protein (cn112), mRNA
NM_001165170.2	ADP-ribosylation factor 1 (arf1), mRNA
NM_001165171.1	Ictacalcin (s10i), mRNA
NM_001165172.1	actin related protein 2/3 complex subunit 5 like (arpc5l), mRNA
NM_001165173.1	50S ribosomal protein L2 (rl2), mRNA
NM_001165174.2	40S ribosomal protein S15 (rs15), mRNA
NM_001165175.2	Oocyte zinc finger protein XLCOF6 (zo6), mRNA
NM_001165176.2	Vacuolar ATP synthase subunit G 1 (vatg1), mRNA
NM_001165177.1	dolichol-phosphate (beta-D) mannosyltransferase 2 (LOC100305272), mRNA
NM_001165178.1	kinectin 1 (LOC100305273), mRNA
NM_001165179.1	DCN1-like protein 4 (dcnl4), mRNA
NM_001165180.1	receptor accessory protein 5 (reep5), mRNA
NM_001165181.1	Coronin-1C (cor1c), mRNA
NM_001165182.1	Leukocyte surface antigen CD53 (cd53), mRNA
NM_001165183.2	CF166 protein (cf166), mRNA
NM_001165184.1	Tumor necrosis factor receptor superfamily member 5 (tnr5), mRNA
NM_001165185.2	nudix (nucleoside diphosphate linked moiety X)-type motif 7 (nudt7), mRNA
NM_001165186.1	Nuclear transport factor 2 (ntf2), mRNA
NM_001165187.1	proteasome 26S subunit, non-ATPase 8 (psmd8), mRNA
NM_001165188.1	Peroxiredoxin (tdx), mRNA
NM_001165189.2	Cystatin F (cytf), mRNA
NM_001165190.1	programmed cell death 6 (LOC100305285), mRNA
NM_001165191.2	COMM domain containing 7 (commd7), mRNA
NM_001165192.1	dynactin 3 (p22) (dctn3), mRNA
NM_001165193.2	eukaryotic translation initiation factor 1B (LOC100305288), mRNA
NM_001165194.1	signal recognition particle 19 (srp19), mRNA
NM_001165195.1	40S ribosomal protein S25 (rs25), mRNA
NM_001165196.1	epithelial membrane protein 2 (emp2), mRNA
NM_001165197.2	ureidopropionase, beta (upb1), mRNA
NM_001165198.2	Phospholemman (plm), mRNA
NM_001165199.1	NADH:ubiquinone oxidoreductase subunit A2 (ndufa2), mRNA
NM_001165200.2	ribosomal RNA methyltransferase 2 (rrmj2), mRNA
NM_001165201.2	COMM domain containing 5 (commd5), mRNA
NM_001165202.1	Splicing factor, arginine/serine-rich 3 (sfrs3), mRNA
NM_001165203.1	Chromatin accessibility complex protein 1 (chrc1), mRNA
NM_001165204.1	Glucosamine-6-phosphate isomerase (gnpi), mRNA
NM_001165205.1	Dynactin subunit 6 (LOC100305300), mRNA
NM_001165206.2	Chemokine receptor-like 1 (si:dkey-42l23.2), mRNA
NM_001165207.1	Vesicle transport protein SEC20 (sec20), mRNA
NM_001165208.2	Inorganic pyrophosphatase (ipyr), mRNA
NM_001165209.1	Tumor suppressor candidate 2 (tusc2), mRNA
NM_001165210.1	caspase 6, apoptosis-related cysteine peptidase (casp6), mRNA
NM_001165211.1	YGR024C (yg1g), mRNA
NM_001165212.1	dual specificity phosphatase 23b (dusp23b), mRNA
NM_001165213.2	LYR motif containing 1 (lyrm1), mRNA
NM_001165214.1	Ketosamine-3-kinase (kt3k), mRNA
NM_001165215.1	Guanine nucleotide-binding protein GI/GS/GO gamma-12 subunit (gbg12), mRNA
NM_001165216.1	Proteasome subunit beta type 8 (psb8), mRNA
NM_001165217.2	splicing factor 3b, subunit 5 (sf3b5), mRNA
NM_001165218.1	CKLF-like MARVEL transmembrane domain-containing protein 7 (cklf7), mRNA
NM_001165219.1	Diphosphoinositol polyphosphate phosphohydrolase 1 (nudt3), mRNA
NM_001165220.2	RAS related protein 1b (rap1b), mRNA
NM_001165221.2	RP9 pre-mRNA splicing factor (rp9), mRNA
NM_001165223.2	signal peptidase complex subunit 1 homolog (S. cerevisiae) (spcs1), mRNA
NM_001165224.1	Nucleoside diphosphate kinase B (ndkb), mRNA
NM_001165225.1	arachidonate 5-lipoxygenase-activating protein (alox5ap), mRNA
NM_001165226.1	max interacting protein (mxi1), mRNA
NM_001165227.1	FK506 binding protein 2 (fkbp2), mRNA
NM_001165228.1	phosphatidylinositol glycan anchor biosynthesis, class P (pigp), mRNA
NM_001165229.2	DNA-directed RNA polymerase II 19 kDa polypeptide (rpb7), mRNA
NM_001165230.2	WD repeat domain 82 (wdr82), mRNA
NM_001165231.2	Mid1-interacting protein 1 (m1ip1), mRNA
NM_001165232.2	Ribonuclease H1 (rnh1), mRNA
NM_001165233.1	dynein, light chain, Tctex-type 1 (dynlt1), mRNA
NM_001165234.2	Activated RNA polymerase II transcriptional coactivator p15 (tcp4), mRNA
NM_001165235.2	CDC28 protein kinase regulatory subunit 2 (zgc:86839), mRNA
NM_001165236.2	14 kDa phosphohistidine phosphatase (si:dkey-51e6.1), mRNA
NM_001165237.1	intraflagellar transport 46 homolog (Chlamydomonas) (ift46), mRNA
NM_001165238.1	NADH:ubiquinone oxidoreductase subunit C2 (ndufc2), mRNA
NM_001165239.2	pyridoxamine 5'-phosphate oxidase (pnpo), mRNA
NM_001165240.2	Ubiquitin-conjugating enzyme E2 variant 2 (ub2v2), mRNA
NM_001165241.1	ribosomal protein L37a (rpl37a), mRNA
NM_001165242.1	Transmembrane gamma-carboxyglutamic acid protein 2 (tmg2), mRNA
NM_001165243.1	Phosphatidylcholine transfer protein (ppct), mRNA
NM_001165244.2	tubulin cofactor a (tbca), mRNA
NM_001165245.1	apoptosis inducing factor mitochondria associated 2 (aifm2), mRNA
NM_001165246.1	retinoblastoma binding protein 9 (rbbp9), mRNA
NM_001165247.1	N-terminal asparagine amidohydrolase (ntan1), mRNA
NM_001165248.1	UDP-galactose-4-epimerase (gale), mRNA
NM_001165249.1	Interferon-induced transmembrane protein 3 (ifm3), mRNA
NM_001165250.1	SEC22 homolog B, vesicle trafficking protein b (sec22bb), mRNA
NM_001165251.2	ADP-ribosylation factor-like 2 (arl2), mRNA
NM_001166101.1	toll-like receptor 1 (tlr1), mRNA
NM_001168330.1	multidrug resistance protein 1 (mrp1), mRNA
NM_001171853.1	cytokine inducible SH2-containing protein (cish), mRNA
NM_001171854.1	IL-6 subfamily member ciliary neurotrophic factor-like (LOC100329196), mRNA
NM_001171855.1	carnitine palmitoyltransferase I-like (LOC100329197), mRNA
NM_001171856.2	chemokine (C-X-C motif) receptor 3, tandem duplicate 2 (cxcr3.2), transcript variant 2, mRNA
NM_001171857.1	chemokine (C-X-C motif) receptor 3, tandem duplicate 2 (cxcr3.2), transcript variant 3, mRNA
NM_001171859.1	NADPH oxidase 1 (gp91phox), mRNA
NM_001171861.2	iron-sulfur cluster scaffold protein a (iscua), mRNA
NM_001171862.1	myoglobin (mb), mRNA
NM_001171863.1	mitochondrial ribosomal protein S33 (mrps33), mRNA
NM_001171897.1	cytochrome c oxidase subunit VIa (LOC100335037), mRNA; nuclear gene for mitochondrial product
NM_001171899.1	red cell arrestin 2 (LOC100335039), mRNA
NM_001171901.1	interferon-induced GTP-binding protein Mx (mx), mRNA
NM_001172094.1	red cell arrestin (LOC100335038), mRNA
NM_001172407.1	hatching enzyme (rblce), mRNA
NM_001172408.1	hatching enzyme 2 (rbhce2), mRNA
NM_001172409.1	hatching enzyme 1 (rbhce1), mRNA
NM_001172496.1	CCAAT/enhancer binding protein alpha (LOC100379111), mRNA
NM_001172498.1	CCAAT/enhancer binding protein beta2 (LOC100379112), mRNA
NM_001172499.1	CCAAT/enhancer binding protein delta2 (LOC100379114), mRNA
NM_001172513.1	natural resistance associated macrophage protein beta (nramp-beta), mRNA
NM_001172515.2	natural resistance associated macrophage protein alpha (nramp-alpha), mRNA
NM_001172529.1	glutamate dehydrogenase 1 (glud1), mRNA; nuclear gene for mitochondrial product
NM_001172531.1	glutamate dehydrogenase 3 (gdh03), mRNA
NM_001174149.1	cytochrome P450 family 1 subfamily B polypeptide 1 (cyp1b1), mRNA
NM_001184778.1	agouti signaling protein (asip), mRNA
NM_001185028.1	troponin I type 1b (skeletal, slow) (tnni1b), mRNA
NM_001185029.1	interleukin 17C1 (il17c1), mRNA
NM_001185030.1	interleukin 17C2 (il17c2), mRNA
NM_001185031.1	cytochrome P450 family 1 subfamily C polypeptide 1 (cyp1c1), mRNA
NM_001185032.1	cytochrome P450 family 1 subfamily C polypeptide 2 (cyp1c2), mRNA
NM_001185033.1	cytochrome P450 family 1 subfamily C polypeptide 3 (cyp1c3), mRNA
NM_001185035.1	membrane-associated ring finger (C3HC4) 5b (march5b), mRNA
NM_001185053.1	transient receptor potential cation channel, subfamily C, member 1 (trpc1), mRNA
NM_001190446.1	occludin a (oclna), mRNA
NM_001190941.1	activin receptor IIB (actriib), mRNA
NM_001193325.1	F-box protein 25 (fbxo25), mRNA
NM_001193326.1	F-box protein 32 (fbxo32), mRNA
NM_001193456.1	selenoprotein L (selenol), mRNA
NM_001193546.1	selenoprotein U (selu), mRNA
NM_001195009.2	94 kD glucose-regulated protein (grp94), mRNA
NM_001195159.2	60S ribosomal protein L17 (rl17), mRNA
NM_001195160.1	claudin 28b (LOC100499582), mRNA
NM_001195161.2	akirin 1(1a) (LOC100499583), mRNA
NM_001195162.1	akirin 1(1b) (LOC100499584), mRNA
NM_001195163.1	akirin 1(2a) (LOC100499585), mRNA
NM_001195164.1	akirin 1(2b) (LOC100499586), mRNA
NM_001195165.1	akirin 2 (akirin2), mRNA
NM_001195166.1	akirin 2(1b) (LOC100499588), mRNA
NM_001195167.1	akirin 2(2b) (LOC100499589), mRNA
NM_001195168.1	defensin, beta-like 3 (defbl3), mRNA
NM_001195169.1	defensin beta 4 (defb4), mRNA
NM_001195170.1	IL-6 subfamily cytokine M17 (m17), mRNA
NM_001195171.1	suppressor of cytokine signaling 5 (LOC100499594), mRNA
NM_001195172.1	suppressor of cytokine signaling 7 (LOC100499595), mRNA
NM_001195173.1	suppressor of cytokine signaling 6 (socs6), mRNA
NM_001195174.1	CD3e molecule (cd3e), mRNA
NM_001195175.2	proline rich 13 (prr13), mRNA
NM_001195176.2	otolith matrix macromolecule-62 (si:ch211-80h18.1), mRNA
NM_001195178.1	melanocortin 1 receptor (mc1r_par1), mRNA
NM_001195179.1	interferon induced with helicase C domain 1 (ifih1), mRNA
NM_001195181.1	mitochondrial antiviral signaling protein (mavs), mRNA; nuclear gene for mitochondrial product
NM_001195182.1	somatostatin receptor subtype 2 (LOC100499615), mRNA
NM_001195183.2	defensin beta 3 (defb3), mRNA
NM_001195184.1	granulocyte colony-stimulating factor precursor (csf-3), mRNA
NM_001195185.1	stromal cell derived factor 2 like homologue (sdf2l), mRNA
NM_001195186.1	interleukin 19 like (il19l), mRNA
NM_001195273.1	G6F-like-b protein (g6f-like-b), mRNA
NM_001195274.1	G6F-like-a protein (g6f-like-a), mRNA
NM_001195275.1	lymphocyte activation gene 3 (lag-3), mRNA
NM_001195410.1	parvalbumin 1 (pvalb1), mRNA
NM_001195411.1	parvalbumin 2 (pvalb2), mRNA
NM_001195412.1	lymphocyte antigen 75 (ly75), mRNA
NM_001195534.1	MHC class II beta chain (oncmyk-dbb), mRNA
NM_001195778.1	selenoprotein e (selenoe), mRNA
NM_001195792.1	GATA-binding protein 3 (gata3), mRNA
NM_001195793.1	T-box transcription factor 21 (tbx21), mRNA
NM_001197207.1	peroxisome proliferator-activated receptor beta (pparb), mRNA
NM_001197208.2	oocyte-specific F-box protein (si:dkeyp-114g9.1), mRNA
NM_001197209.1	hormone-sensitive lipase subtype 1 (lipe1), mRNA
NM_001197210.1	lipase, hormone-sensitive a (lipea), mRNA
NM_001197211.1	peroxisome proliferator-activated receptor alpha b (pparab), mRNA
NM_001197212.1	peroxisome proliferator activated receptor gamma (LOC100505416), mRNA
NM_001197213.1	muscle RING finger 1 (LOC100505417), mRNA
NM_001197214.1	muscle RING finger 2 (LOC100505418), mRNA
NM_001197215.1	tripartite motif containing 63b (trim63b), mRNA
NM_001198814.1	serine (or cysteine) peptidase inhibitor, clade F, member 2 (serpinf2), mRNA
NM_001199827.1	RAR-related orphan receptor C a (rorca), mRNA
NM_001201555.1	nucleotide-binding oligomerization domain containing 2 (nod2), mRNA
NM_001245099.1	interleukin 10 (il10), mRNA
NM_001246273.1	claudin 30 (LOC100642186), mRNA
NM_001246322.2	properdin P factor complement 2 precursor (pfc), mRNA
NM_001246323.1	Cyclin-dependent kinase 4 inhibitor B (cdn2b), mRNA
NM_001246324.2	40S ribosomal protein S11 (rs11), mRNA
NM_001246325.1	Thioredoxin-like protein 4A (txn4a), mRNA
NM_001246326.1	Eukaryotic translation initiation factor 3 subunit 6 (if36), mRNA
NM_001246328.1	NADH dehydrogenase 1 alpha subcomplex subunit 4 (ndua4), mRNA
NM_001246329.2	FK506 binding protein 3 (LOC100653435), mRNA
NM_001246330.1	carnitine palmitoyltransferase 1Ab (liver) (cpt1ab), mRNA
NM_001246331.1	interleukin 21 (il21), mRNA
NM_001246332.1	forkhead box P3-2 protein (foxp3-2), mRNA
NM_001246333.1	forkhead box P3-1 protein (foxp3-1), mRNA
NM_001246334.1	tumor protein, translationally-controlled 1 (tpt1), mRNA
NM_001246335.1	caspase 3, apoptosis-related cysteine peptidase b (casp3b), mRNA
NM_001246336.1	IL-4 receptor-2 precursor (il4r2), mRNA
NM_001246337.1	IL-13 receptor-alpha-1-a precursor (il13ra1a), mRNA
NM_001246338.1	IL-13 receptor-alpha-1-b precursor (il13ra1b), mRNA
NM_001246339.1	deleted in azoospermia-like (dazl), mRNA
NM_001246340.1	transmembrane immune signaling adaptor TYROBP (tyrobp), mRNA
NM_001246341.1	interleukin 4/13A (il4/13a), mRNA
NM_001246342.1	complement factor B/C2 (LOC100653464), mRNA
NM_001246344.1	Tbx1b (LOC100653466), mRNA
NM_001246345.1	VIG-B319.A protein (LOC100653472), mRNA
NM_001246346.2	complement factor D (adipsin) (LOC100653474), mRNA
NM_001246347.1	melanocortin 2 receptor accessory protein (mrap), mRNA
NM_001246349.1	regucalcin (rgn), mRNA
NM_001246350.1	IL-10b protein precursor (il10b), mRNA
NM_001246351.1	serine (or cysteine) peptidase inhibitor, clade F, member 2b (serpinf2b), mRNA
NM_001246352.1	adiponectin, C1Q and collagen domain containing, b (adipoqb), mRNA
NM_001246353.1	melanocortin 2 receptor accessory protein 2 (LOC100653482), mRNA
NM_001246354.2	membrane associated ring-CH-type finger 3 (marchf3), mRNA
NM_001246355.1	IL-13 receptor-alpha-2-b precursor (il13ra2b), mRNA
NM_001256846.1	iron-sulfur cluster scaffold protein b (iscub), mRNA
NM_001257262.1	interferon regulatory factor 3 (irf3), mRNA
NM_001257301.1	interleukin 34 (il34), mRNA
NM_001258336.1	paired box gene 7b (pax7b), mRNA
NM_001258337.1	paired box 7a (pax7a), mRNA
NM_001278931.2	60S ribosomal protein L26 (rl26), mRNA
NM_001278935.1	insulin-like growth factor binding protein 1a (igfbp1a), mRNA
NM_001278936.1	interleukin-2 receptor beta chain-2 (il2rb2), mRNA
NM_001281308.1	Smad2a (LOC101867532), mRNA
NM_001281313.1	interleukin 2 receptor, beta (il2rb), mRNA
NM_001281317.1	interleukin-2 receptor gamma chain-2 (il2rc2), mRNA
NM_001281319.2	Rem2A (LOC101268909), mRNA
NM_001281320.1	Rem2B (LOC101268910), mRNA
NM_001281322.1	caspase 8, apoptosis-related cysteine peptidase (casp8), mRNA
NM_001281323.1	transcription factor 7 (tcf7), mRNA
NM_001281326.1	interleukin 6 signal transducer GP130 protein precursor (gp130), mRNA
NM_001281328.1	factor inhibiting hypoxia-inducible factor 1 alpha (fih1), mRNA
NM_001281330.1	egl nine 1-like protein (egln1), mRNA
NM_001281333.2	cyclic nucleotide gated channel subunit alpha 3a (cnga3a), mRNA
NM_001281334.1	Smad2b (LOC101268919), mRNA
NM_001281336.1	Smad7 (LOC101268922), mRNA
NM_001281339.1	wingless-type MMTV integration site family member 4a2 (wnt4a2), mRNA
NM_001281340.1	wingless-type MMTV integration site family member 4b (wnt4b), mRNA
NM_001281342.1	fatty acid binding protein 7 (fabp7), mRNA
NM_001281343.2	adiponectin 2 (LOC101268927), mRNA
NM_001281345.1	adiponectin receptor 1a (adipor1a), mRNA
NM_001281346.1	adiponectin receptor 2 (LOC101268929), mRNA
NM_001281348.1	relaxin-3a (rln3a), mRNA
NM_001281349.1	chemokine CXCL8c (cxcl8c), mRNA
NM_001281351.1	chemokine CXCF1a (cxcf1a), mRNA
NM_001281352.1	chemokine CXCF1b (cxcf1b), mRNA
NM_001281354.1	chemokine CXCL12a (cxcl12a), mRNA
NM_001281355.1	chemokine CXCL13 (cxcl13), mRNA
NM_001281358.1	chemokine (C-X-C motif) ligand 14 (cxcl14), mRNA
NM_001281360.1	CD34a molecule (cd34a), mRNA
NM_001281361.1	KIT ligand (kitlg), mRNA
NM_001281364.1	mitochondrial E3 ubiquitin protein ligase 1b (mul1b), mRNA; nuclear gene for mitochondrial product
NM_001281366.1	transforming growth factor, beta 1a (tgfb1a), mRNA
NM_001281369.1	TGF receptor-2 precursor (tgfr2), mRNA
NM_001281374.1	IL-10 receptor-1 precursor (il10r1), mRNA
NM_001281378.1	cytokine receptor family member b4 precursor (crfb4), mRNA
NM_001281380.1	cytokine receptor family member b5 precursor (crfb5), mRNA
NM_001281382.2	CD40 molecule, TNF receptor superfamily member 5 (cd40), mRNA
NM_001281386.1	kisspeptin 2 (kiss2), mRNA
NM_001281388.1	interleukin 22 receptor, alpha 2 (il22ra2), mRNA
NM_001281390.1	eomesodermin-like protein b (eomesb), mRNA
NM_001281392.1	intracellular-type I interferon receptor (LOC101268957), mRNA
NM_001281394.2	CD209 antigen-like protein A (cd209a), mRNA
NM_001281396.1	CC chemokine receptor 7 (LOC101268960), mRNA
NM_001281398.1	ERp57 (LOC101268961), mRNA
NM_001281400.3	gdnf family receptor alpha 1a (gfra1a), mRNA
NM_001281402.1	glial cell line-derived neurotrophic factor (rtgdnf), mRNA
NM_001281404.1	interleukin-1 receptor-associated kinase 3 (irak3), mRNA
NM_001281406.1	interleukin 6 receptor (il6r), mRNA
NM_001281409.1	chemokine CXCL12b (cxcl12b), mRNA
NM_001281410.1	wingless-type MMTV integration site family member 4a1 (wnt4a1), mRNA
NM_001281412.3	lysosome-associated membrane glycoprotein 3-like (lamp3), mRNA
NM_001281415.1	thiamin pyrophosphokinase 1 (tpk1), mRNA
NM_001281416.1	sexually dimorphic on the Y chromosome (sdy), mRNA
NM_001281418.2	eomesodermin-like protein a-2 (eomesa), mRNA
NM_001281421.1	trout C-polysaccharide binding protein 2 (tcbp2), mRNA
NM_001281422.1	Nanos3 (rtnanos3), mRNA
NM_001281424.1	interleukin 1 receptor-like 1 (ST2L) (il1rl1), mRNA
NM_001310139.1	interferon regulatory factor 10 (irf-10), mRNA
NM_001361111.1	interferon gamma receptor 2a (ifngr2a), mRNA
NM_001374819.1	intraflagellar transport 122 homolog (Chlamydomonas) (ift122), transcript variant 1, mRNA
NM_001374821.1	intraflagellar transport 122 homolog (Chlamydomonas) (ift122), transcript variant 2, mRNA
XM_021556128.2	retinal arylalkylamine N-acetyltransferase (LOC100135782), transcript variant X1, mRNA
XM_021556132.2	keratin, type I cytoskeletal 13-like (LOC118936336), mRNA
XM_021556140.2	junB protein (LOC100136256), transcript variant X1, mRNA
XM_021556141.2	cardiac sodium-calcium exchanger (ncx), transcript variant X1, mRNA
XM_021556142.2	CUB domain-containing protein 1-like (LOC110485092), mRNA
XM_021556143.2	uncharacterized LOC118936372 (LOC118936372), transcript variant X1, mRNA
XM_021556149.2	Stat3 (rbtstat3), transcript variant X2, mRNA
XM_021556150.2	Stat3 (rbtstat3), transcript variant X3, mRNA
XM_021556151.2	Stat3 (rbtstat3), transcript variant X4, mRNA
XM_021556152.2	uncharacterized LOC110485094 (LOC110485094), mRNA
XM_021556153.2	Stat3 (rbtstat3), transcript variant X5, mRNA
XM_021556154.2	Stat3 (rbtstat3), transcript variant X6, mRNA
XM_021556155.2	Stat3 (rbtstat3), transcript variant X7, mRNA
XM_021556157.2	type I interferon 2 (ifn2), transcript variant X2, mRNA
XM_021556158.2	amine sulfotransferase (LOC110485095), transcript variant X1, mRNA
XM_021556159.2	Ubiquinone biosynthesis protein COQ7 homolog (coq7), transcript variant X2, mRNA
XM_021556160.2	amine sulfotransferase (LOC110485095), transcript variant X2, mRNA
XM_021556161.2	lipopolysaccharide-induced TNF factor (litaf), transcript variant X1, mRNA
XM_021556162.2	ras-related C3 botulinum toxin substrate 2 (rho family, small GTP binding protein Rac2) (rac2), transcript variant X1, mRNA
XM_021556163.2	amine sulfotransferase (LOC110485095), transcript variant X3, mRNA
XM_021556164.2	Trafficking protein particle complex subunit 5 (tppc5), transcript variant X1, mRNA
XM_021556165.2	Trafficking protein particle complex subunit 5 (tppc5), transcript variant X2, mRNA
XM_021556166.2	Trafficking protein particle complex subunit 5 (tppc5), transcript variant X3, mRNA
XM_021556167.2	Nucleoside diphosphate kinase B (ndkb), transcript variant X1, mRNA
XM_021556168.2	FYVE and coiled-coil domain-containing protein 1 (LOC110485093), transcript variant X1, mRNA
XM_021556171.2	importin subunit alpha-6 (LOC110485096), mRNA
XM_021556174.2	granulocyte colony-stimulating factor precursor (csf-3), transcript variant X1, mRNA
XM_021556185.2	G-protein coupled receptor family C group 6 member A-like (LOC110485107), mRNA
XM_021556186.1	myeloid-associated differentiation marker-like (LOC110485111), mRNA
XM_021556189.2	prokineticin receptor 2-like (LOC110485114), mRNA
XM_021556194.2	beta-Ala-His dipeptidase (LOC110485118), mRNA
XM_021556197.2	zinc finger protein 883-like (LOC110485126), mRNA
XM_021556206.2	cytosolic non-specific dipeptidase (LOC110485134), mRNA
XM_021556209.2	protein PET100 homolog, mitochondrial (LOC110485140), partial mRNA
XM_021556211.2	neuronal pentraxin receptor-like (LOC110485142), partial mRNA
XM_021556212.2	interferon alpha-3-like (LOC110485144), mRNA
XM_021556215.2	nuclear receptor coactivator 7 (LOC110485145), transcript variant X1, mRNA
XM_021556218.2	all-trans-retinol 13,14-reductase-like (LOC110485151), mRNA
XM_021556219.2	leucine-rich repeat-containing protein 3B-like (LOC110485152), mRNA
XM_021556220.2	homeobox protein XHOX-3-like (LOC110485153), mRNA
XM_021556221.2	FYVE and coiled-coil domain-containing protein 1 (LOC110485093), transcript variant X2, mRNA
XM_021556222.2	nuclear receptor coactivator 7 (LOC110485145), transcript variant X2, mRNA
XM_021556224.2	probable phosphatase phospho1 (LOC110485158), transcript variant X2, mRNA
XM_021556229.1	CD63 antigen-like (LOC110485165), mRNA
XM_021556230.2	actin-binding Rho-activating protein (LOC110485162), transcript variant X1, mRNA
XM_021556233.2	meiosis-specific coiled-coil domain-containing protein MEIOC (LOC110485168), mRNA
XM_021556237.2	actin-binding Rho-activating protein (LOC110485162), transcript variant X2, mRNA
XM_021556239.2	peter pan homolog (ppan), mRNA
XM_021556245.2	actin-binding Rho-activating protein (LOC110485162), transcript variant X3, mRNA
XM_021556249.2	anoctamin-10-like (LOC110485183), mRNA
XM_021556251.2	zinc finger protein Gfi-1b-like (LOC110485185), mRNA
XM_021556255.2	FAD-dependent oxidoreductase domain-containing protein 2-like (LOC110485190), mRNA
XM_021556256.2	tRNA (guanine(10)-N2)-methyltransferase homolog (LOC110485187), transcript variant X4, mRNA
XM_021556276.2	R-spondin-3 (LOC110485212), mRNA
XM_021556285.2	E3 ubiquitin-protein ligase rnf146 (LOC110485224), transcript variant X1, mRNA
XM_021556291.2	heparan sulfate glucosamine 3-O-sulfotransferase 6-like (LOC110485232), mRNA
XM_021556296.2	matrilin-2 (LOC110485234), mRNA
XM_021556306.2	uncharacterized LOC110485248 (LOC110485248), transcript variant X1, mRNA
XM_021556316.2	chemokine XC receptor 1-like (LOC110485223), mRNA
XM_021556335.2	protein amnionless-like (LOC110485274), mRNA
XM_021556369.2	E3 ubiquitin-protein ligase UBR5 (LOC110485245), transcript variant X6, mRNA
XM_021556409.2	E3 ubiquitin-protein ligase UBR5 (LOC110485245), transcript variant X14, mRNA
XM_021556412.2	immediate early response 2b (ier2b), mRNA
XM_021556416.2	E3 ubiquitin-protein ligase UBR5 (LOC110485245), transcript variant X15, mRNA
XM_021556417.2	gastrula zinc finger protein XlCGF26.1 (LOC110485351), transcript variant X1, mRNA
XM_021556419.2	zinc finger protein 420 (LOC110485353), transcript variant X2, mRNA
XM_021556420.2	T-cell acute lymphocytic leukemia protein 1 homolog (LOC110485322), mRNA
XM_021556421.2	zinc finger protein 420 (LOC110485353), transcript variant X1, mRNA
XM_021556424.2	gastrula zinc finger protein XlCGF26.1 (LOC110485355), transcript variant X3, mRNA
XM_021556426.2	gastrula zinc finger protein XlCGF26.1 (LOC110485355), transcript variant X4, mRNA
XM_021556428.2	gastrula zinc finger protein XlCGF26.1-like (LOC110485356), transcript variant X3, mRNA
XM_021556462.2	E3 ubiquitin-protein ligase UBR5 (LOC110485245), transcript variant X22, mRNA
XM_021556470.2	E3 ubiquitin-protein ligase UBR5 (LOC110485245), transcript variant X23, mRNA
XM_021556479.2	protein LYRIC (LOC110485403), transcript variant X1, mRNA
XM_021556483.2	protein LYRIC (LOC110485403), transcript variant X2, mRNA
XM_021556485.2	protein LYRIC (LOC110485403), transcript variant X3, mRNA
XM_021556491.2	protein LYRIC (LOC110485403), transcript variant X4, mRNA
XM_021556499.2	protein LYRIC (LOC110485403), transcript variant X5, mRNA
XM_021556503.2	protein LYRIC (LOC110485403), transcript variant X6, mRNA
XM_021556506.2	GTPase IMAP family member 7 (LOC110485440), mRNA
XM_021556512.2	protein LYRIC (LOC110485403), transcript variant X7, mRNA
XM_021556513.2	GTP-binding protein Rhes-like (LOC110485445), mRNA
XM_021556518.2	protein LYRIC (LOC110485403), transcript variant X8, mRNA
XM_021556525.2	uncharacterized LOC110485453 (LOC110485453), mRNA
XM_021556527.2	protein LYRIC (LOC110485403), transcript variant X9, mRNA
XM_021556531.2	uncharacterized LOC110485461 (LOC110485461), mRNA
XM_021556532.2	lysosomal-associated transmembrane protein 4B (LOC110485460), transcript variant X1, mRNA
XM_021556536.2	lysosomal-associated transmembrane protein 4B (LOC110485460), transcript variant X2, mRNA
XM_021556549.2	Krueppel-like factor 10 (LOC110485466), transcript variant X1, mRNA
XM_021556550.2	extensin-like (LOC110485469), mRNA
XM_021556555.2	Krueppel-like factor 10 (LOC110485466), transcript variant X2, mRNA
XM_021556566.2	antizyme inhibitor 1 (LOC110485483), transcript variant X1, mRNA
XM_021556567.2	neuropeptide B-like (LOC110485487), mRNA
XM_021556568.2	neuropeptide B-like (LOC110485488), mRNA
XM_021556573.2	antizyme inhibitor 1 (LOC110485483), transcript variant X2, mRNA
XM_021556584.2	V-type proton ATPase subunit C 1-A (LOC110485500), mRNA
XM_021556592.2	protein spire homolog 1 (LOC110485507), transcript variant X1, mRNA
XM_021556607.2	heme oxygenase (LOC110485518), mRNA
XM_021556609.2	protein spire homolog 1 (LOC110485507), transcript variant X3, mRNA
XM_021556618.2	protein spire homolog 1 (LOC110485507), transcript variant X4, mRNA
XM_021556621.2	immune-associated nucleotide-binding protein 13 (LOC110485526), mRNA
XM_021556626.2	glycerophosphodiester phosphodiesterase 1-like (LOC110485530), mRNA
XM_021556627.2	xylose isomerase (LOC110485528), transcript variant X1, mRNA
XM_021556628.2	high choriolytic enzyme 1 (LOC110485531), mRNA
XM_021556629.2	transmembrane protein 186 (LOC110485532), mRNA
XM_021556630.2	transmembrane protein 186 (LOC110485533), mRNA
XM_021556635.2	xylose isomerase (LOC110485528), transcript variant X3, mRNA
XM_021556652.2	beta-1,3-galactosyltransferase 1-like (LOC110485553), transcript variant X1, mRNA
XM_021556653.2	beta-1,3-galactosyltransferase 2 (LOC110485554), mRNA
XM_021556662.2	coiled-coil domain-containing protein 130 homolog (LOC110485567), mRNA
XM_021556673.2	oxidation resistance protein 1 (LOC110485571), transcript variant X1, mRNA
XM_021556680.2	oxidation resistance protein 1 (LOC110485571), transcript variant X2, mRNA
XM_021556681.2	ATPase H+ transporting V0 subunit e2 (atpv0e2), mRNA
XM_021556688.2	oxidation resistance protein 1 (LOC110485571), transcript variant X3, mRNA
XM_021556693.2	oxidation resistance protein 1 (LOC110485571), transcript variant X5, mRNA
XM_021556698.2	urotensin-2 receptor (LOC110485601), mRNA
XM_021556707.2	oxidation resistance protein 1 (LOC110485571), transcript variant X6, mRNA
XM_021556714.2	oxidation resistance protein 1 (LOC110485571), transcript variant X8, mRNA
XM_021556728.2	alpha-2A adrenergic receptor-like (LOC110485625), mRNA
XM_021556731.2	BBSome-interacting protein 1 (LOC110485629), mRNA
XM_021556734.2	uncharacterized LOC110485628 (LOC110485628), transcript variant X1, mRNA
XM_021556737.2	volume-regulated anion channel subunit LRRC8C (LOC110485637), mRNA
XM_021556741.2	AP-1 complex subunit mu-2 (LOC110485639), mRNA
XM_021556743.2	AP-1 complex subunit mu-2 (LOC110485640), mRNA
XM_021556746.2	cyclin-dependent kinase 4 inhibitor D (LOC110485642), mRNA
XM_021556748.2	RING finger protein 11 (LOC110485643), mRNA
XM_021556749.2	RING finger protein 11 (LOC110485645), mRNA
XM_021556753.2	tetraspanin-1 (LOC110485650), mRNA
XM_021556764.2	uncharacterized LOC110485664 (LOC110485664), mRNA
XM_021556769.2	uncharacterized LOC110485666 (LOC110485666), mRNA
XM_021556776.2	guanine nucleotide-binding protein-like 1 (LOC110485672), transcript variant X1, mRNA
XM_021556786.2	ATP synthase mitochondrial F1 complex assembly factor 1 (LOC110485648), transcript variant X1, mRNA
XM_021556787.2	guanine nucleotide-binding protein-like 1 (LOC110485672), transcript variant X2, mRNA
XM_021556796.2	prostaglandin E2 receptor EP1 subtype (LOC110485683), transcript variant X1, mRNA
XM_021556797.2	zinc finger protein 384 (LOC110485682), transcript variant X1, mRNA
XM_021556805.2	zinc finger protein 384 (LOC110485682), transcript variant X2, mRNA
XM_021556807.2	ATP-sensitive inward rectifier potassium channel 12-like (LOC110485689), mRNA
XM_021556808.2	transcription factor SOX-10 (LOC110485690), transcript variant X1, mRNA
XM_021556811.2	chromosome 13 C22orf23 homolog (c13h22orf23), mRNA
XM_021556812.2	ADP-ribosylation factor-binding protein GGA1 (LOC110485693), transcript variant X1, mRNA
XM_021556813.2	zinc finger protein 384 (LOC110485682), transcript variant X4, mRNA
XM_021556814.2	ADP-ribosylation factor-binding protein GGA1 (LOC110485693), transcript variant X2, mRNA
XM_021556815.2	protein N-terminal asparagine amidohydrolase (LOC110485694), mRNA
XM_021556817.2	bestrophin-2-like (LOC110485696), mRNA
XM_021556818.2	protein Hook homolog 2-like (LOC110485697), mRNA
XM_021556819.2	protein Wiz (LOC110485698), transcript variant X1, mRNA
XM_021556820.2	protein Wiz (LOC110485698), transcript variant X2, mRNA
XM_021556821.2	protein Wiz (LOC110485698), transcript variant X3, mRNA
XM_021556822.2	zinc finger protein 384 (LOC110485682), transcript variant X6, mRNA
XM_021556823.2	protein Wiz (LOC110485698), transcript variant X4, mRNA
XM_021556825.2	protein Wiz (LOC110485698), transcript variant X5, mRNA
XM_021556826.2	peroxiredoxin-1 (LOC110485699), transcript variant X1, mRNA
XM_021556828.2	peroxiredoxin-1 (LOC110485699), transcript variant X2, mRNA
XM_021556829.2	peroxiredoxin-1 (LOC110485699), transcript variant X3, mRNA
XM_021556830.2	putative RNA-binding protein Luc7-like 2 (LOC110485700), mRNA
XM_021556831.2	zinc finger protein 384 (LOC110485682), transcript variant X7, mRNA
XM_021556835.2	centromere protein M (LOC110485703), transcript variant X1, mRNA
XM_021556836.2	centromere protein M (LOC110485703), transcript variant X2, mRNA
XM_021556839.2	myoglobin-like (LOC110485704), transcript variant X3, mRNA
XM_021556840.2	serine hydrolase-like protein (LOC110485706), transcript variant X4, mRNA
XM_021556843.2	DDB1- and CUL4-associated factor 13 (LOC110485705), mRNA
XM_021556844.2	neuronal-specific septin-3 (septin3), transcript variant X2, mRNA
XM_021556845.2	neuronal-specific septin-3 (septin3), transcript variant X3, mRNA
XM_021556846.2	activating transcription factor 7-interacting protein 1 (LOC110485708), transcript variant X2, mRNA
XM_021556848.2	40-kDa huntingtin-associated protein (LOC110485711), transcript variant X1, mRNA
XM_021556849.2	40-kDa huntingtin-associated protein (LOC110485711), transcript variant X2, mRNA
XM_021556850.2	40-kDa huntingtin-associated protein (LOC110485711), transcript variant X3, mRNA
XM_021556851.2	epithelial membrane protein 2 (LOC110485713), transcript variant X1, mRNA
XM_021556852.2	epithelial membrane protein 2 (LOC110485713), transcript variant X2, mRNA
XM_021556853.2	uncharacterized LOC110485714 (LOC110485714), transcript variant X1, mRNA
XM_021556854.2	flotillin-1 (LOC110485712), mRNA
XM_021556856.2	endoplasmic reticulum resident protein 27 (LOC110485716), mRNA
XM_021556863.2	bone gamma-carboxyglutamate (gla) protein, like (bglapl), mRNA
XM_021556864.2	target of Myb protein 1 (LOC110485720), transcript variant X1, mRNA
XM_021556865.2	ATP synthase mitochondrial F1 complex assembly factor 1 (LOC110485648), transcript variant X2, mRNA
XM_021556866.2	target of Myb protein 1 (LOC110485720), transcript variant X2, mRNA
XM_021556867.2	target of Myb protein 1 (LOC110485720), transcript variant X3, mRNA
XM_021556868.2	noggin-2-like (LOC110485721), mRNA
XM_021556870.2	mpv17-like protein (LOC110485724), mRNA
XM_021556872.2	bMERB domain containing 1 (bmerb1), mRNA
XM_021556874.2	nuclear distribution protein nudE homolog 1 (LOC110485727), transcript variant X2, mRNA
XM_021556875.2	nuclear distribution protein nudE homolog 1 (LOC110485727), transcript variant X3, mRNA
XM_021556876.2	nuclear distribution protein nudE homolog 1 (LOC110485727), transcript variant X4, mRNA
XM_021556877.2	myosin-11 (LOC110485728), transcript variant X1, mRNA
XM_021556878.2	myosin-11 (LOC110485728), transcript variant X2, mRNA
XM_021556879.2	myosin-11 (LOC110485728), transcript variant X3, mRNA
XM_021556881.2	multidrug resistance-associated protein 1 (LOC110485729), transcript variant X1, mRNA
XM_021556882.2	multidrug resistance-associated protein 1 (LOC110485729), transcript variant X3, mRNA
XM_021556883.2	centrosomal protein 20 (LOC110485730), mRNA
XM_021556884.2	notum pectinacetylesterase 2 (notum2), transcript variant X2, mRNA
XM_021556885.2	40S ribosomal protein S15a (LOC110485732), mRNA
XM_021556887.2	B-cell lymphoma/leukemia 11A-like (LOC110485734), mRNA
XM_021556888.2	protein transport protein Sec23A (LOC110485736), mRNA
XM_021556889.2	coiled-coil domain-containing protein 85A (LOC110485737), transcript variant X1, mRNA
XM_021556890.2	tubulin beta chain-like (LOC110485735), mRNA
XM_021556891.2	transmembrane channel-like protein 5 (LOC110485738), transcript variant X1, mRNA
XM_021556892.2	transmembrane channel-like protein 5 (LOC110485738), transcript variant X2, mRNA
XM_021556896.2	inactive phospholipase D5 (LOC110485740), mRNA
XM_021556898.2	WAP, Kazal, immunoglobulin, Kunitz and NTR domain-containing protein-like (LOC110485741), mRNA
XM_021556899.2	methyltransferase-like 26 (LOC110485742), mRNA
XM_021556900.2	ras-related protein Rab-40C (LOC110485744), mRNA
XM_021556901.2	inositol 1,4,5-trisphosphate receptor-interacting protein (LOC110485745), mRNA
XM_021556902.2	zona pellucida sperm-binding protein 3 (LOC110485746), mRNA
XM_021556904.2	calcium homeostasis modulator protein 1 (LOC110485747), transcript variant X2, mRNA
XM_021556908.2	ATP synthase membrane subunit DAPIT, mitochondrial (LOC110485752), mRNA
XM_021556910.2	alpha-internexin (LOC110485754), mRNA
XM_021556911.2	cytosolic purine 5'-nucleotidase (LOC110485755), transcript variant X1, mRNA
XM_021556913.2	cytosolic purine 5'-nucleotidase (LOC110485755), transcript variant X4, mRNA
XM_021556914.2	uncharacterized LOC110485753 (LOC110485753), mRNA
XM_021556919.2	protein DPCD (LOC110485760), mRNA
XM_021556921.2	fibroblast growth factor 8b (LOC110485763), transcript variant X1, mRNA
XM_021556922.2	solute carrier family 2, facilitated glucose transporter member 9 (LOC110485764), transcript variant X2, mRNA
XM_021556923.2	transcription factor LBX1-like (LOC110485765), mRNA
XM_021556924.2	phosphatidylserine lipase ABHD16A (LOC110485762), mRNA
XM_021556925.2	centromere protein K (LOC110485766), mRNA
XM_021556926.2	stromal membrane-associated protein 1 (LOC110485767), mRNA
XM_021556927.2	potassium voltage-gated channel subfamily KQT member 5 (LOC110485768), transcript variant X3, mRNA
XM_021556928.2	potassium voltage-gated channel subfamily KQT member 5 (LOC110485768), transcript variant X4, mRNA
XM_021556929.2	potassium voltage-gated channel subfamily KQT member 5 (LOC110485768), transcript variant X5, mRNA
XM_021556930.2	NACHT, LRR and PYD domains-containing protein 12 (LOC110485770), mRNA
XM_021556931.2	NACHT, LRR and PYD domains-containing protein 12-like (LOC110485773), mRNA
XM_021556934.2	D-aminoacyl-tRNA deacylase 1 (dtd1), transcript variant X1, mRNA
XM_021556935.2	INO80 complex subunit E (ino80e), transcript variant X1, mRNA
XM_021556936.2	D-aminoacyl-tRNA deacylase 1 (dtd1), transcript variant X2, mRNA
XM_021556939.2	ATP synthase mitochondrial F1 complex assembly factor 1 (LOC110485648), transcript variant X3, mRNA
XM_021556940.2	STE20-like serine/threonine-protein kinase (LOC110485781), transcript variant X1, mRNA
XM_021556941.2	STE20-like serine/threonine-protein kinase (LOC110485781), transcript variant X2, mRNA
XM_021556943.2	STE20-like serine/threonine-protein kinase (LOC110485781), transcript variant X3, mRNA
XM_021556950.2	E3 ubiquitin-protein ligase NEURL1 (LOC110485784), mRNA
XM_021556951.2	INO80 complex subunit E (ino80e), transcript variant X2, mRNA
XM_021556952.2	VPS10 domain-containing receptor SorCS3 (LOC110485785), mRNA
XM_021556956.2	C-X-C motif chemokine 11 (LOC110485790), mRNA
XM_021556957.2	C-X-C motif chemokine 11 (LOC110485791), mRNA
XM_021556958.2	neuronal vesicle trafficking-associated protein 1 (LOC110485792), transcript variant X2, mRNA
XM_021556959.2	homeobox protein MSH-C (LOC110485794), mRNA
XM_021556961.2	mitochondrial glycine transporter B (LOC110485796), transcript variant X1, mRNA
XM_021556963.2	mitochondrial glycine transporter B (LOC110485796), transcript variant X2, mRNA
XM_021556964.2	mitochondrial glycine transporter B (LOC110485796), transcript variant X3, mRNA
XM_021556965.2	mitochondrial glycine transporter B (LOC110485796), transcript variant X4, mRNA
XM_021556966.2	mitochondrial glycine transporter B (LOC110485796), transcript variant X5, mRNA
XM_021556967.2	mitochondrial glycine transporter B (LOC110485796), transcript variant X6, mRNA
XM_021556968.2	mitochondrial glycine transporter B (LOC110485796), transcript variant X7, mRNA
XM_021556969.2	intraflagellar transport protein 56 (LOC110485797), transcript variant X1, mRNA
XM_021556970.2	intraflagellar transport protein 56 (LOC110485797), transcript variant X2, mRNA
XM_021556973.2	40S ribosomal protein SA (LOC110485798), transcript variant X1, mRNA
XM_021556974.2	40S ribosomal protein SA (LOC110485798), transcript variant X2, mRNA
XM_021556979.2	phosphoinositide-3-kinase, regulatory subunit 5 (LOC110485801), transcript variant X1, mRNA
XM_021556981.2	phosphoinositide 3-kinase regulatory subunit 6 (LOC110485802), mRNA
XM_021556986.2	syntaxin 8 (stx8), mRNA
XM_021556993.2	growth factor receptor-bound protein 2a (grb2a), transcript variant X1, mRNA
XM_021556994.2	ADP-ribosylation factor-binding protein GGA3 (LOC110485812), mRNA
XM_021556995.2	small ubiquitin-related modifier 2 (LOC110485813), mRNA
XM_021556997.2	Jupiter microtubule associated homolog 1a (jpt1a), mRNA
XM_021557000.2	peroxidasin-like protein (LOC110485817), mRNA
XM_021557001.2	uncharacterized LOC110485819 (LOC110485819), mRNA
XM_021557002.2	septin-9 (LOC110485820), transcript variant X1, mRNA
XM_021557003.2	septin-9 (LOC110485820), transcript variant X3, mRNA
XM_021557004.2	septin-9 (LOC110485820), transcript variant X4, mRNA
XM_021557006.2	septin-9 (LOC110485820), transcript variant X8, mRNA
XM_021557007.2	septin-9 (LOC110485820), transcript variant X7, mRNA
XM_021557008.2	nectin-2 (si:ch73-22o12.1), transcript variant X1, mRNA
XM_021557009.2	uncharacterized LOC110485822 (LOC110485822), transcript variant X2, mRNA
XM_021557010.2	uncharacterized LOC110485822 (LOC110485822), transcript variant X3, mRNA
XM_021557012.2	BUB3-interacting and GLEBS motif-containing protein ZNF207 (LOC110485823), transcript variant X1, mRNA
XM_021557013.2	BUB3-interacting and GLEBS motif-containing protein ZNF207 (LOC110485823), transcript variant X2, mRNA
XM_021557014.2	rhomboid-related protein 3 (LOC110485824), transcript variant X2, mRNA
XM_021557015.2	rhomboid-related protein 3 (LOC110485824), transcript variant X3, mRNA
XM_021557016.2	rhomboid-related protein 3 (LOC110485824), transcript variant X6, mRNA
XM_021557017.2	rhomboid-related protein 3 (LOC110485824), transcript variant X5, mRNA
XM_021557018.2	nectin-2 (si:ch73-22o12.1), transcript variant X2, mRNA
XM_021557020.2	arf-GAP with dual PH domain-containing protein 2-like (LOC110485827), transcript variant X1, mRNA
XM_021557021.2	arf-GAP with dual PH domain-containing protein 2-like (LOC110485827), transcript variant X2, mRNA
XM_021557022.2	ATP synthase mitochondrial F1 complex assembly factor 1 (LOC110485648), transcript variant X4, mRNA
XM_021557023.2	SUZ12 polycomb repressive complex 2 subunit b (suz12b), transcript variant X1, mRNA
XM_021557024.2	SUZ12 polycomb repressive complex 2 subunit b (suz12b), transcript variant X2, mRNA
XM_021557026.2	rab11 family-interacting protein 4A (LOC110485835), transcript variant X1, mRNA
XM_021557027.2	rab11 family-interacting protein 4A (LOC110485835), transcript variant X2, mRNA
XM_021557028.2	rab11 family-interacting protein 4A (LOC110485835), transcript variant X3, mRNA
XM_021557029.2	rab11 family-interacting protein 4A (LOC110485835), transcript variant X4, mRNA
XM_021557030.2	CCN family member 1 (LOC110485837), mRNA
XM_021557031.2	triple functional domain protein (LOC110485836), transcript variant X1, mRNA
XM_021557032.2	ATP-dependent RNA helicase DDX39A (LOC110485839), transcript variant X1, mRNA
XM_021557033.2	uncharacterized LOC110485840 (LOC110485840), mRNA
XM_021557035.2	EVI5-like protein (LOC110485845), transcript variant X1, mRNA
XM_021557036.2	EVI5-like protein (LOC110485845), transcript variant X2, mRNA
XM_021557037.2	triple functional domain protein (LOC110485836), transcript variant X2, mRNA
XM_021557038.2	zinc finger protein Gfi-1b (LOC110485846), mRNA
XM_021557040.2	putative uncharacterized protein DDB_G0278921 (LOC110485848), mRNA
XM_021557045.2	triple functional domain protein (LOC110485836), transcript variant X3, mRNA
XM_021557047.2	lysozyme g (LOC110485850), mRNA
XM_021557053.2	triple functional domain protein (LOC110485836), transcript variant X4, mRNA
XM_021557057.2	protein LTV1 homolog (LOC110485859), transcript variant X1, mRNA
XM_021557058.2	protein LTV1 homolog (LOC110485859), transcript variant X2, mRNA
XM_021557061.2	TAF5-like RNA polymerase II p300/CBP-associated factor-associated factor 65 kDa subunit 5L (LOC110485861), mRNA
XM_021557062.2	actin, alpha skeletal muscle 2 (LOC110485862), mRNA
XM_021557063.2	centriole, cilia and spindle-associated protein (LOC110485864), mRNA
XM_021557064.2	delta-like protein A (LOC110485866), mRNA
XM_021557066.2	zinc finger and BTB domain-containing protein 45 (LOC110485867), transcript variant X1, mRNA
XM_021557067.2	hexokinase-1 (LOC110485868), mRNA
XM_021557070.2	uncharacterized LOC110485871 (LOC110485871), mRNA
XM_021557072.2	C-C chemokine receptor type 1 (LOC110485869), mRNA
XM_021557073.2	lengsin, lens protein with glutamine synthetase domain (lgsn), transcript variant X1, mRNA
XM_021557074.2	collagen, type IX, alpha 1a (col9a1a), mRNA
XM_021557075.2	protein tyrosine phosphatase 4A1 (ptp4a1), transcript variant X1, mRNA
XM_021557076.2	protein tyrosine phosphatase 4A1 (ptp4a1), transcript variant X2, mRNA
XM_021557077.2	neuroblast differentiation-associated protein AHNAK (si:ch211-69b7.6), transcript variant X1, mRNA
XM_021557081.2	mitochondrial ribosomal protein L4 (mrpl4), mRNA
XM_021557082.2	ATP-binding cassette, sub-family C (CFTR/MRP), member 10 (abcc10), transcript variant X1, mRNA
XM_021557083.2	C-C chemokine receptor type 4 (LOC110485879), mRNA
XM_021557084.2	ATP-binding cassette, sub-family C (CFTR/MRP), member 10 (abcc10), transcript variant X2, mRNA
XM_021557085.2	transcription factor Sp2 (LOC110485883), transcript variant X1, mRNA
XM_021557086.2	transcription factor Sp2 (LOC110485883), transcript variant X2, mRNA
XM_021557087.2	suppressor of cytokine signaling 7 (socs7), transcript variant X1, mRNA
XM_021557088.2	ATP synthase mitochondrial F1 complex assembly factor 1 (LOC110485648), transcript variant X5, mRNA
XM_021557089.2	suppressor of cytokine signaling 7 (socs7), transcript variant X2, mRNA
XM_021557090.2	probable G-protein coupled receptor 158 (LOC110485885), mRNA
XM_021557091.2	mitochondrial ribosomal protein L45 (mrpl45), mRNA
XM_021557093.2	cell division cycle 6 homolog (S. cerevisiae) (cdc6), transcript variant X1, mRNA
XM_021557094.2	cell division cycle 6 homolog (S. cerevisiae) (cdc6), transcript variant X2, mRNA
XM_021557095.2	WAS/WASL-interacting protein family member 2 (LOC110485890), mRNA
XM_021557096.2	C-C chemokine receptor type 5 (LOC110485888), mRNA
XM_021557097.2	UPF0669 protein C6orf120 homolog (LOC110485891), mRNA
XM_021557098.2	junction plakoglobin (LOC110485892), transcript variant X1, mRNA
XM_021557099.2	junction plakoglobin (LOC110485892), transcript variant X2, mRNA
XM_021557100.2	junction plakoglobin (LOC110485892), transcript variant X5, mRNA
XM_021557101.2	trafficking kinesin-binding protein 1 (LOC110485893), transcript variant X1, mRNA
XM_021557102.2	trafficking kinesin-binding protein 1 (LOC110485893), transcript variant X4, mRNA
XM_021557103.2	trafficking kinesin-binding protein 1 (LOC110485893), transcript variant X5, mRNA
XM_021557105.2	trafficking kinesin-binding protein 1 (LOC110485893), transcript variant X7, mRNA
XM_021557106.2	trafficking kinesin-binding protein 1 (LOC110485893), transcript variant X8, mRNA
XM_021557107.2	keratin, type I cytoskeletal 19 (LOC110485895), mRNA
XM_021557111.2	keratin, type I cytoskeletal 13-like (LOC110485898), transcript variant X1, mRNA
XM_021557112.2	keratin, type I cytoskeletal 13-like (LOC110485898), transcript variant X2, mRNA
XM_021557114.2	keratin, type I cytoskeletal 13-like (LOC110485899), mRNA
XM_021557117.2	keratin, type I cytoskeletal 18 (LOC110485901), transcript variant X1, mRNA
XM_021557118.2	keratin, type I cytoskeletal 18 (LOC110485901), transcript variant X2, mRNA
XM_021557120.2	C-C chemokine receptor type 7 (LOC110485902), mRNA
XM_021557122.2	SWI/SNF-related matrix-associated actin-dependent regulator of chromatin subfamily E member 1 (LOC110485903), transcript variant X1, mRNA
XM_021557123.2	SWI/SNF-related matrix-associated actin-dependent regulator of chromatin subfamily E member 1 (LOC110485903), transcript variant X3, mRNA
XM_021557125.2	insulin-like growth factor-binding protein 4 (LOC100136305), transcript variant X1, mRNA
XM_021557126.2	insulin-like growth factor-binding protein 4 (LOC100136305), transcript variant X2, mRNA
XM_021557130.2	CDGSH iron-sulfur domain-containing protein 3, mitochondrial (LOC110485906), mRNA
XM_021557131.2	polycomb complex protein BMI-1 (LOC110485908), mRNA
XM_021557134.2	phosphatidylinositol 5-phosphate 4-kinase type-2 beta (LOC110485909), transcript variant X1, mRNA
XM_021557136.2	pre-mRNA-splicing factor CWC25 homolog (LOC110485910), mRNA
XM_021557137.2	transcription factor Sp6-like (LOC110485911), mRNA
XM_021557138.2	gamma-crystallin M2-like (LOC110485912), mRNA
XM_021557139.2	secernin-2 (LOC110485913), mRNA
XM_021557141.2	retrovirus-related Pol polyprotein from transposon opus (LOC110485914), mRNA
XM_021557142.2	YLP motif-containing protein 1 (LOC110485915), mRNA
XM_021557145.2	uncharacterized LOC110485916 (LOC110485916), mRNA
XM_021557147.2	uncharacterized LOC110485918 (LOC110485918), transcript variant X1, mRNA
XM_021557148.2	uncharacterized LOC110485918 (LOC110485918), transcript variant X2, mRNA
XM_021557149.2	group XIIB secretory phospholipase A2-like protein (LOC110485919), transcript variant X1, mRNA
XM_021557150.2	group XIIB secretory phospholipase A2-like protein (LOC110485919), transcript variant X2, mRNA
XM_021557152.2	uncharacterized LOC110485920 (LOC110485920), transcript variant X1, mRNA
XM_021557154.2	integrin alpha-L (LOC110485921), transcript variant X2, mRNA
XM_021557159.2	nicotinate-nucleotide pyrophosphorylase [carboxylating] (LOC110485926), transcript variant X1, mRNA
XM_021557160.2	nicotinate-nucleotide pyrophosphorylase [carboxylating] (LOC110485926), transcript variant X2, mRNA
XM_021557161.2	nicotinate-nucleotide pyrophosphorylase [carboxylating] (LOC110485926), transcript variant X3, mRNA
XM_021557162.2	nicotinate-nucleotide pyrophosphorylase [carboxylating] (LOC110485926), transcript variant X4, mRNA
XM_021557163.2	nicotinate-nucleotide pyrophosphorylase [carboxylating] (LOC110485926), transcript variant X5, mRNA
XM_021557164.2	nicotinate-nucleotide pyrophosphorylase [carboxylating] (LOC110485926), transcript variant X6, mRNA
XM_021557165.2	protein phosphatase 1 regulatory subunit 12C (LOC110485928), transcript variant X1, mRNA
XM_021557166.2	protein phosphatase 1 regulatory subunit 12C (LOC110485928), transcript variant X2, mRNA
XM_021557168.2	THO complex subunit 4 (LOC110485929), mRNA
XM_021557169.2	rho GDP-dissociation inhibitor 1 (LOC110485930), transcript variant X1, mRNA
XM_021557171.2	anaphase-promoting complex subunit 11 (LOC110485931), mRNA
XM_021557172.2	ATP synthase mitochondrial F1 complex assembly factor 1 (LOC110485648), transcript variant X6, mRNA
XM_021557174.2	protein phosphatase 1 regulatory subunit 27 (LOC110485932), mRNA
XM_021557175.2	protein disulfide-isomerase (LOC110485933), mRNA
XM_021557176.2	platelet endothelial cell adhesion molecule (si:dkey-237i9.8), transcript variant X4, mRNA
XM_021557178.2	platelet endothelial cell adhesion molecule (si:dkey-237i9.8), transcript variant X6, mRNA
XM_021557179.2	platelet endothelial cell adhesion molecule (si:dkey-237i9.8), transcript variant X10, mRNA
XM_021557180.2	platelet endothelial cell adhesion molecule (si:dkey-237i9.8), transcript variant X11, mRNA
XM_021557181.2	growth factor receptor-bound protein 10 (LOC110485935), transcript variant X1, mRNA
XM_021557182.2	platelet endothelial cell adhesion molecule (si:dkey-237i9.8), transcript variant X12, mRNA
XM_021557185.2	neuronal pentraxin-1 (LOC110485938), mRNA
XM_021557186.2	endonuclease V (LOC110485939), transcript variant X1, mRNA
XM_021557187.2	endonuclease V (LOC110485939), transcript variant X2, mRNA
XM_021557188.2	endonuclease V (LOC110485939), transcript variant X3, mRNA
XM_021557189.2	growth factor receptor-bound protein 10 (LOC110485935), transcript variant X2, mRNA
XM_021557190.2	endonuclease V (LOC110485939), transcript variant X4, mRNA
XM_021557191.2	endonuclease V (LOC110485939), transcript variant X6, mRNA
XM_021557198.2	growth factor receptor-bound protein 10 (LOC110485935), transcript variant X3, mRNA
XM_021557200.2	E3 ubiquitin-protein ligase TRIM39 (LOC110485943), transcript variant X1, mRNA
XM_021557201.2	uncharacterized LOC110485944 (LOC110485944), transcript variant X1, mRNA
XM_021557203.2	phosphoribosyl pyrophosphate synthase-associated protein 1 (LOC110485946), transcript variant X1, mRNA
XM_021557204.2	phosphoribosyl pyrophosphate synthase-associated protein 1 (LOC110485946), transcript variant X2, mRNA
XM_021557205.2	trichohyalin (LOC110485947), mRNA
XM_021557206.2	growth factor receptor-bound protein 10 (LOC110485935), transcript variant X4, mRNA
XM_021557210.2	sphingosine kinase 1 (LOC110485951), mRNA
XM_021557211.2	envoplakin (LOC110485952), mRNA
XM_021557213.2	peroxisomal acyl-coenzyme A oxidase 1 (LOC110485953), transcript variant X1, mRNA
XM_021557214.2	peroxisomal acyl-coenzyme A oxidase 1 (LOC110485953), transcript variant X2, mRNA
XM_021557215.2	CST complex subunit TEN1 (LOC110485954), mRNA
XM_021557216.2	probable ATP-dependent RNA helicase DDX5 (LOC110485955), mRNA
XM_021557217.2	signal recognition particle subunit SRP68 (LOC110485956), mRNA
XM_021557218.2	centrosomal protein of 95 kDa (LOC110485957), transcript variant X1, mRNA
XM_021557219.2	centrosomal protein of 95 kDa (LOC110485957), transcript variant X2, mRNA
XM_021557220.2	centrosomal protein of 95 kDa (LOC110485957), transcript variant X3, mRNA
XM_021557223.2	zinc finger protein 32 (LOC110485959), mRNA
XM_021557224.2	zinc finger protein 774 (LOC110485960), mRNA
XM_021557225.2	treacle protein (si:ch211-214c7.4), mRNA
XM_021557226.2	mucolipin-1 (LOC110485962), mRNA
XM_021557227.2	trafficking protein particle complex 5 (trappc5), mRNA
XM_021557228.2	growth factor receptor-bound protein 10 (LOC110485935), transcript variant X5, mRNA
XM_021557229.2	ras GTPase-activating protein nGAP (LOC110485964), transcript variant X1, mRNA
XM_021557230.2	ras GTPase-activating protein nGAP (LOC110485964), transcript variant X2, mRNA
XM_021557231.2	ras GTPase-activating protein nGAP (LOC110485964), transcript variant X3, mRNA
XM_021557232.2	ras GTPase-activating protein nGAP (LOC110485964), transcript variant X4, mRNA
XM_021557233.2	tripartite motif containing 25 (trim25), transcript variant X1, mRNA
XM_021557234.2	tripartite motif containing 25 (trim25), transcript variant X2, mRNA
XM_021557235.2	diacylglycerol kinase epsilon (LOC110485966), transcript variant X1, mRNA
XM_021557236.2	diacylglycerol kinase epsilon (LOC110485966), transcript variant X2, mRNA
XM_021557237.2	chromosome 13 C17orf67 homolog (c13h17orf67), mRNA
XM_021557238.2	chromobox protein homolog 8 (LOC110485969), mRNA
XM_021557239.2	E3 SUMO-protein ligase CBX4 (LOC110485970), mRNA
XM_021557240.2	caspase recruitment domain-containing protein 14-like (LOC110485971), transcript variant X1, mRNA
XM_021557241.2	aromatic-L-amino-acid decarboxylase (LOC110485968), mRNA
XM_021557242.2	caspase recruitment domain-containing protein 14-like (LOC110485971), transcript variant X2, mRNA
XM_021557244.2	testis-expressed protein 2 (LOC110485973), transcript variant X1, mRNA
XM_021557245.2	testis-expressed protein 2 (LOC110485973), transcript variant X2, mRNA
XM_021557247.2	beta-2-glycoprotein 1 (LOC110485975), mRNA
XM_021557252.2	voltage-dependent calcium channel gamma-5 subunit-like (LOC110485983), mRNA
XM_021557253.2	voltage-dependent calcium channel gamma-4 subunit-like (LOC110485984), mRNA
XM_021557254.2	ectonucleoside triphosphate diphosphohydrolase 3 (LOC110485980), transcript variant X1, mRNA
XM_021557255.2	voltage-dependent calcium channel gamma-1 subunit (LOC110485985), transcript variant X1, mRNA
XM_021557256.2	probable helicase with zinc finger domain (LOC110485986), transcript variant X1, mRNA
XM_021557257.2	probable helicase with zinc finger domain (LOC110485986), transcript variant X2, mRNA
XM_021557258.2	probable helicase with zinc finger domain (LOC110485986), transcript variant X3, mRNA
XM_021557259.2	probable helicase with zinc finger domain (LOC110485986), transcript variant X4, mRNA
XM_021557260.2	26S proteasome non-ATPase regulatory subunit 12 (LOC110485989), mRNA
XM_021557262.2	nucleolar protein 11-like (LOC110485992), mRNA
XM_021557263.2	nucleosome-remodeling factor subunit BPTF (LOC110485993), transcript variant X1, mRNA
XM_021557264.2	uncharacterized LOC110485990 (LOC110485990), mRNA
XM_021557265.2	nucleosome-remodeling factor subunit BPTF (LOC110485993), transcript variant X2, mRNA
XM_021557266.2	nucleosome-remodeling factor subunit BPTF (LOC110485993), transcript variant X3, mRNA
XM_021557267.2	nucleosome-remodeling factor subunit BPTF (LOC110485993), transcript variant X4, mRNA
XM_021557268.2	uncharacterized LOC110485994 (LOC110485994), mRNA
XM_021557269.2	importin subunit alpha-1 (LOC110485995), mRNA
XM_021557270.2	uncharacterized LOC110485996 (LOC110485996), mRNA
XM_021557271.2	nucleoplasmin-like protein ANO39 (LOC110485997), mRNA
XM_021557273.2	T-complex protein 1 subunit delta (LOC110485999), mRNA
XM_021557274.2	RAC-gamma serine/threonine-protein kinase (LOC110486000), transcript variant X1, mRNA
XM_021557276.2	protein O-linked-mannose beta-1,4-N-acetylglucosaminyltransferase 2 (LOC110485998), transcript variant X1, mRNA
XM_021557278.2	tRNA pseudouridine synthase Pus10 (LOC110486002), transcript variant X1, mRNA
XM_021557279.2	FAM161 centrosomal protein A (fam161a), mRNA
XM_021557281.2	COMM domain-containing protein 1 (LOC110486005), transcript variant X1, mRNA
XM_021557284.2	protein O-linked-mannose beta-1,4-N-acetylglucosaminyltransferase 2 (LOC110485998), transcript variant X2, mRNA
XM_021557285.2	COMM domain-containing protein 1 (LOC110486005), transcript variant X2, mRNA
XM_021557288.2	ras-related protein Rab-3B-like (LOC110485979), mRNA
XM_021557289.2	N-acetyllactosaminide beta-1,3-N-acetylglucosaminyltransferase 2 (LOC110486007), transcript variant X2, mRNA
XM_021557290.2	N-acetyllactosaminide beta-1,3-N-acetylglucosaminyltransferase 2 (LOC110486007), transcript variant X4, mRNA
XM_021557291.2	N-acetyllactosaminide beta-1,3-N-acetylglucosaminyltransferase 2 (LOC110486007), transcript variant X3, mRNA
XM_021557292.2	homeobox protein OTX1 B-like (LOC110486008), transcript variant X1, mRNA
XM_021557293.2	homeobox protein OTX1 B-like (LOC110486008), transcript variant X3, mRNA
XM_021557294.2	VPS54 subunit of GARP complex (vps54), transcript variant X1, mRNA
XM_021557295.2	VPS54 subunit of GARP complex (vps54), transcript variant X4, mRNA
XM_021557296.2	VPS54 subunit of GARP complex (vps54), transcript variant X3, mRNA
XM_021557297.2	VPS54 subunit of GARP complex (vps54), transcript variant X5, mRNA
XM_021557298.2	FAST kinase domain-containing protein 4 (LOC110486009), transcript variant X1, mRNA
XM_021557300.2	UTP--glucose-1-phosphate uridylyltransferase (LOC110486011), transcript variant X1, mRNA
XM_021557303.2	E3 ubiquitin-protein ligase pellino homolog 1 (LOC110486013), mRNA
XM_021557304.2	aftiphilin (LOC110486014), transcript variant X1, mRNA
XM_021557305.2	aftiphilin (LOC110486014), transcript variant X2, mRNA
XM_021557306.2	FAST kinase domain-containing protein 4 (LOC110486009), transcript variant X2, mRNA
XM_021557307.2	SERTA domain-containing protein 2-like (LOC110486015), mRNA
XM_021557308.2	actin related protein 2a (actr2a), mRNA
XM_021557309.2	ras-related protein ORAB-1 (LOC110486017), mRNA
XM_021557310.2	sprouty related EVH1 domain containing 2a (spred2a), transcript variant X1, mRNA
XM_021557311.2	sprouty related EVH1 domain containing 2a (spred2a), transcript variant X2, mRNA
XM_021557312.2	sprouty related EVH1 domain containing 2a (spred2a), transcript variant X3, mRNA
XM_021557313.2	sprouty related EVH1 domain containing 2a (spred2a), transcript variant X4, mRNA
XM_021557315.2	ewing's tumor-associated antigen 1 (LOC110486021), transcript variant X2, mRNA
XM_021557316.2	calcineurin subunit B type 1 (LOC110486022), mRNA
XM_021557317.2	CB1 cannabinoid receptor-interacting protein 1 (LOC110486023), mRNA
XM_021557318.2	mucin-17 (LOC110486020), transcript variant X3, mRNA
XM_021557319.2	F-box only protein 48 (LOC110486024), transcript variant X1, mRNA
XM_021557320.2	F-box only protein 48 (LOC110486024), transcript variant X2, mRNA
XM_021557321.2	kinesin-like protein KIF16B (LOC110486025), transcript variant X1, mRNA
XM_021557322.2	kinesin-like protein KIF16B (LOC110486025), transcript variant X2, mRNA
[truncated: 117,607 more rows]

## Sheet: sig_L15_FW
	baseMean	log2FoldChange	lfcSE	stat	pvalue	padj	Name
[truncated: 6,614 more rows]

[truncated: 8 more sheets: VGICs, LGICs, MSICs, Misc Ion Transporters, TJs, GJ, Receptors and Signalling, Fig 1C]
